# Supplementary material for: A comprehensive taxonomic checklist of bark and ambrosia beetle species (Curculionidae, Scolytinae)
Source: Zookeys. 2026 Feb 27;1271:1–285. doi: 10.3897/zookeys.1271.168928 (PMC12966851; doi:10.3897/zookeys.1271.168928)
Supplement: Supplementary material 1 — Scolytinae described names and valid species or subspecies [file zookeys-1271-001_article-168928__-s001.tsv]

taxonID	scientificName	kingdom	phylum	class	order	family	subfamily	tribe	subtribe	Genus	specificEpithet	infraspecificEpithet	scientificNameAuthorship	acceptedNameUsageID	acceptedNameUsage	originalNameID	namePublishedIn	taxonomicStatus	dynamicProperties
11340	Amphiscolytus capensis	Animalia	Arthropoda	Insecta	Coleoptera	Curculionidae	Scolytinae	Amphiscolytini		Amphiscolytus	capensis		(Schedl, 1971)	11340	Amphiscolytus capensis	11340	Schedl KE (1971d) Neue Scolytidae und Platypodidae aus Afrika. (278. Beitrag zur Morphologie und Systematik der Scolytoidea). Opuscula Entomologica 119: 1&ndash;18.	accepted	{"page for start of description":"6"}
11338	Dacryophthorus capensis	Animalia	Arthropoda	Insecta	Coleoptera	Curculionidae	Scolytinae	Amphiscolytini		Dacryophthorus	capensis		Schedl, 1971	11340	Amphiscolytus capensis	11338	Schedl KE (1971d) Neue Scolytidae und Platypodidae aus Afrika. (278. Beitrag zur Morphologie und Systematik der Scolytoidea). Opuscula Entomologica 119: 1&ndash;18.	synonym (basionym)	{"page for start of description":"6"}
4924	Akrobothrus ecuadoriensis	Animalia	Arthropoda	Insecta	Coleoptera	Curculionidae	Scolytinae	Bothrosternini		Akrobothrus	ecuadoriensis		Dole & Cognato, 2007	4924	Akrobothrus ecuadoriensis	4924	Dole SA, Cognato AI (2007) A new genus and species of Bothrosternina (Coleoptera: Curculionidae: Scolytinae) from Ecuador. The Coleopterists Bulletin 61: 318&ndash;325.	accepted	{"page for start of description":"321"}
817	Bostrichus frontalis	Animalia	Arthropoda	Insecta	Coleoptera	Curculionidae	Scolytinae	Bothrosternini		Bostrichus	frontalis		Fabricius, 1801	815	Pagiocerus frontalis	817	Fabricius JC (1801) Systema eleutheratorum secundum ordines, genera, species: adiectis synonimis, locis, observationibus, descriptionibus. Tomus II. Impensis Bibliopolii Academici Novi, Kiliae 687 pp.	synonym (basionym)	{"page for start of description":"389"}
695	Bothrosternus affinis	Animalia	Arthropoda	Insecta	Coleoptera	Curculionidae	Scolytinae	Bothrosternini		Bothrosternus	affinis		Eggers, 1933	695	Bothrosternus affinis	695	Eggers H (1933f) Borkenkäfer (Ipidae, Col.) aus Südamerika, VI. Material des Muséum Paris aus Franz. Guayana und Venezuela. Travaux du Laboratoire d'Entomologie du Muséum National d'Histoire Naturelle 1(77): 1&ndash;37.	accepted	{"page for start of description":"14"}
696	Bothrosternus artestrigosus	Animalia	Arthropoda	Insecta	Coleoptera	Curculionidae	Scolytinae	Bothrosternini		Bothrosternus	artestrigosus		Schedl, 1939	696	Bothrosternus artestrigosus	696	Schedl KE (1939h) Scolytidae und Platypodidae (Col.). 68 Beitrag zur Morphologie und Systematik. Revista de Entomologia, São Paulo 10(3): 718&ndash;727.	accepted	{"page for start of description":"722"}
828	Bothrosternus bicaudatus	Animalia	Arthropoda	Insecta	Coleoptera	Curculionidae	Scolytinae	Bothrosternini		Bothrosternus	bicaudatus		Blandford, 1896	829	Sternobothrus bicaudatus	828	Blandford WFH (1896d) Scolytidae. Biologia Centrali-Americana, Coleoptera 4(6): 97&ndash;144.	synonym (basionym)	{"page for start of description":"133"}
697	Bothrosternus brevis	Animalia	Arthropoda	Insecta	Coleoptera	Curculionidae	Scolytinae	Bothrosternini		Bothrosternus	brevis		Eggers, 1933	697	Bothrosternus brevis	697	Eggers H (1933f) Borkenkäfer (Ipidae, Col.) aus Südamerika, VI. Material des Muséum Paris aus Franz. Guayana und Venezuela. Travaux du Laboratoire d'Entomologie du Muséum National d'Histoire Naturelle 1(77): 1&ndash;37.	accepted	{"page for start of description":"15"}
13375	Bothrosternus cancellatus	Animalia	Arthropoda	Insecta	Coleoptera	Curculionidae	Scolytinae	Bothrosternini		Bothrosternus	cancellatus		Chapuis, 1869	831	Sternobothrus cancellatus	13375	Chapuis F (1869) Synopsis des Scolytides. (Prodrome d’un travail monographique). J. Desoer, Liège 61 pp.	synonym (basionym)	{"page for start of description":"25"}
13376	Bothrosternus costatus	Animalia	Arthropoda	Insecta	Coleoptera	Curculionidae	Scolytinae	Bothrosternini		Bothrosternus	costatus		Chapuis, 1869	833	Sternobothrus costatus	13376	Chapuis F (1869) Synopsis des Scolytides. (Prodrome d’un travail monographique). J. Desoer, Liège 61 pp.	synonym (basionym)	{"page for start of description":"25"}
698	Bothrosternus definitus	Animalia	Arthropoda	Insecta	Coleoptera	Curculionidae	Scolytinae	Bothrosternini		Bothrosternus	definitus		Wood, 1968	698	Bothrosternus definitus	698	Wood SL (1968b) A key to the species of <i>Cnesinus</i> LeConte (Coleoptera: Scolytidae) of North and Central America. The Great Basin Naturalist 28(2): 88&ndash;110.	accepted	{"page for start of description":"109"}
699	Bothrosternus foveatus	Animalia	Arthropoda	Insecta	Coleoptera	Curculionidae	Scolytinae	Bothrosternini		Bothrosternus	foveatus		(Blackman, 1943)	699	Bothrosternus foveatus	699	Blackman MW (1943d) New species of American scolytid beetles, mostly neotropical. Proceedings of the United States National Museum 94(3174): 371&ndash;399.	accepted	{"page for start of description":"375"}
700	Bothrosternus hirsutus	Animalia	Arthropoda	Insecta	Coleoptera	Curculionidae	Scolytinae	Bothrosternini		Bothrosternus	hirsutus		Wood, 1985	700	Bothrosternus hirsutus	700	Wood SL (1985) New synonymy and new species of bark beetles (Coleoptera: Scolytidae). The Great Basin Naturalist 45(2): 266&ndash;275.	accepted	{"page for start of description":"271"}
819	Bothrosternus hubbardi	Animalia	Arthropoda	Insecta	Coleoptera	Curculionidae	Scolytinae	Bothrosternini		Bothrosternus	hubbardi		Schwarz, 1886	815	Pagiocerus frontalis	819	Schwarz EA (1886) Remarks on North American scolytids. [Cont.]. Entomologica Americana 2(3): 54&ndash;56.	synonym	{"page for start of description":"54"}
701	Bothrosternus isolatus	Animalia	Arthropoda	Insecta	Coleoptera	Curculionidae	Scolytinae	Bothrosternini		Bothrosternus	isolatus		Bright, 1972	701	Bothrosternus isolatus	701	Bright DE (1972a) The Scolytidae and Platypodidae of Jamaica. Bulletin of the Institute of Jamaica, Science Series 21: 1&ndash;108.	accepted	{"page for start of description":"28"}
834	Bothrosternus lacordairei	Animalia	Arthropoda	Insecta	Coleoptera	Curculionidae	Scolytinae	Bothrosternini		Bothrosternus	lacordairei		Chapuis, 1869	833	Sternobothrus costatus	834	Chapuis F (1869) Synopsis des Scolytides. (Prodrome d’un travail monographique). J. Desoer, Liège 61 pp.	synonym	{"page for start of description":"25"}
702	Bothrosternus lucidus	Animalia	Arthropoda	Insecta	Coleoptera	Curculionidae	Scolytinae	Bothrosternini		Bothrosternus	lucidus		Wood, 1974	702	Bothrosternus lucidus	702	Wood SL (1974a) New Species of American Bark Beetles (Coleoptera: Scolytidae). Brigham Young University Science Bulletin 19(1): 1&ndash;67.	accepted	{"page for start of description":"6"}
847	Bothrosternus rudis	Animalia	Arthropoda	Insecta	Coleoptera	Curculionidae	Scolytinae	Bothrosternini		Bothrosternus	rudis		Wood, 2007	847	Bothrosternus rudis	847	Wood SL (2007) Bark and ambrosia beetles of South America (Coleoptera: Scolytidae). Monte L. Bean Science Museum, Provo, Utah 900 pp.	accepted	{"page for start of description":"104"}
5798	Bothrosternus sculpturatus	Animalia	Arthropoda	Insecta	Coleoptera	Curculionidae	Scolytinae	Bothrosternini		Bothrosternus	sculpturatus		Blandford, 1896	838	Sternobothrus sculpturatus	5798	Blandford WFH (1896d) Scolytidae. Biologia Centrali-Americana, Coleoptera 4(6): 97&ndash;144.	synonym (basionym)	{"page for start of description":"132"}
706	Bothrosternus striatus	Animalia	Arthropoda	Insecta	Coleoptera	Curculionidae	Scolytinae	Bothrosternini		Bothrosternus	striatus		Eggers, 1933	705	Bothrosternus truncatus	706	Eggers H (1933f) Borkenkäfer (Ipidae, Col.) aus Südamerika, VI. Material des Muséum Paris aus Franz. Guayana und Venezuela. Travaux du Laboratoire d'Entomologie du Muséum National d'Histoire Naturelle 1(77): 1&ndash;37.	synonym	{"page for start of description":"16"}
703	Bothrosternus subopacus	Animalia	Arthropoda	Insecta	Coleoptera	Curculionidae	Scolytinae	Bothrosternini		Bothrosternus	subopacus		Schedl, 1963	703	Bothrosternus subopacus	703	Schedl KE (1963f) Neotropische Scolytoidea, VII. 211 Beitrag. Reichenbachia 1(27): 209&ndash;234.	accepted	{"page for start of description":"217"}
5722	Bothrosternus suturalis	Animalia	Arthropoda	Insecta	Coleoptera	Curculionidae	Scolytinae	Bothrosternini		Bothrosternus	suturalis		Eggers, 1931	704	Sternobothrus suturalis	5722	Eggers H (1931b) Borkenkäfer (Ipidae, Col.) aus Südamerika, IV. Wiener Entomologische Zeitung 48(1): 29&ndash;42.	synonym (basionym)	{"page for start of description":"32"}
705	Bothrosternus truncatus	Animalia	Arthropoda	Insecta	Coleoptera	Curculionidae	Scolytinae	Bothrosternini		Bothrosternus	truncatus		Eichhoff, 1868	705	Bothrosternus truncatus	705	Eichhoff WJ (1868b) Neue amerikanische Borkenkäfer-Gattung und Arten (Zweites Stück). Berliner Entomologische Zeitschrift 12: 145&ndash;152.	accepted	{"page for start of description":"150"}
707	Cnesinus acuminatus	Animalia	Arthropoda	Insecta	Coleoptera	Curculionidae	Scolytinae	Bothrosternini		Cnesinus	acuminatus		Schedl, 1978	707	Cnesinus acuminatus	707	Schedl KE (1978a) Neotropische Scolytoidea, XIV (Coleoptera). 335 Beitrag. Entomologische Abhandlungen, Staatliches Museum für Tierkunde in Dresden 41(8): 291&ndash;309.	accepted	{"page for start of description":"298"}
708	Cnesinus adusticus	Animalia	Arthropoda	Insecta	Coleoptera	Curculionidae	Scolytinae	Bothrosternini		Cnesinus	adusticus		Wood, 1967	708	Cnesinus adusticus	708	Wood SL (1967b) New records and species of Neotropical bark beetles (Scolytidae: Coleoptera). The Great Basin Naturalist 27(2): 79&ndash;97.	accepted	{"page for start of description":"87"}
709	Cnesinus adustus	Animalia	Arthropoda	Insecta	Coleoptera	Curculionidae	Scolytinae	Bothrosternini		Cnesinus	adustus		Schedl, 1949	709	Cnesinus adustus	709	Schedl KE (1949b) Neotropical Scolytoidea, I. 97th Contribution to the morphology and taxonomy of the Scolytoidea (Col.). Revista Brasileira de Biologia 9(3): 261&ndash;284.	accepted	{"page for start of description":"266"}
710	Cnesinus advena	Animalia	Arthropoda	Insecta	Coleoptera	Curculionidae	Scolytinae	Bothrosternini		Cnesinus	advena		Schedl, 1973	710	Cnesinus advena	710	Schedl KE (1973b) Neotropische Scolytoidea, XII. 295 Beitrag zur Morphologie und Systematik der Scolytoidea. Papéis Avulsos de Zoologia 26(11): 149&ndash;172.	accepted	{"page for start of description":"169"}
711	Cnesinus alienus	Animalia	Arthropoda	Insecta	Coleoptera	Curculionidae	Scolytinae	Bothrosternini		Cnesinus	alienus		Wood, 1974	711	Cnesinus alienus	711	Wood SL (1974a) New Species of American Bark Beetles (Coleoptera: Scolytidae). Brigham Young University Science Bulletin 19(1): 1&ndash;67.	accepted	{"page for start of description":"3"}
712	Cnesinus ampliatus	Animalia	Arthropoda	Insecta	Coleoptera	Curculionidae	Scolytinae	Bothrosternini		Cnesinus	ampliatus		Schedl, 1938	712	Cnesinus ampliatus	712	Schedl KE (1938f) Scolytidae und Platypodidae. 53 Beitrag. Diagnosen neuer und Fundorte bereits bekannter argentinischer Arten. Revista de la Sociedad Entomológica Argentina 10(1): 21&ndash;28.	accepted	{"page for start of description":"21"}
713	Cnesinus amplipennis	Animalia	Arthropoda	Insecta	Coleoptera	Curculionidae	Scolytinae	Bothrosternini		Cnesinus	amplipennis		Schedl, 1963	713	Cnesinus amplipennis	713	Schedl KE (1963f) Neotropische Scolytoidea, VII. 211 Beitrag. Reichenbachia 1(27): 209&ndash;234.	accepted	{"page for start of description":"219"}
14134	Cnesinus amplus	Animalia	Arthropoda	Insecta	Coleoptera	Curculionidae	Scolytinae	Bothrosternini		Cnesinus	amplus		Bright, 2019	14134	Cnesinus amplus	14134	Bright DE (2019) A Taxonomic Monograph of the Bark and Ambrosia Beetles of the West Indies (Coleoptera: Curculionoidea: Scolytidae). Occasional Papers of the Florida State Collection of Arthropods 12: 1&ndash;491.	accepted	{"page for start of description":"23"}
714	Cnesinus annectens	Animalia	Arthropoda	Insecta	Coleoptera	Curculionidae	Scolytinae	Bothrosternini		Cnesinus	annectens		Wood, 1967	714	Cnesinus annectens	714	Wood SL (1967b) New records and species of Neotropical bark beetles (Scolytidae: Coleoptera). The Great Basin Naturalist 27(2): 79&ndash;97.	accepted	{"page for start of description":"86"}
715	Cnesinus atavus	Animalia	Arthropoda	Insecta	Coleoptera	Curculionidae	Scolytinae	Bothrosternini		Cnesinus	atavus		Wood, 1968	715	Cnesinus atavus	715	Wood SL (1968b) A key to the species of <i>Cnesinus</i> LeConte (Coleoptera: Scolytidae) of North and Central America. The Great Basin Naturalist 28(2): 88&ndash;110.	accepted	{"page for start of description":"106"}
5723	Cnesinus ater	Animalia	Arthropoda	Insecta	Coleoptera	Curculionidae	Scolytinae	Bothrosternini		Cnesinus	ater		Schedl, 1952	716	Sternobothrus ater	5723	Schedl KE (1952e) Neotropische Scolytoidea, III. 110 Beitrag. Dusenia 3(5): 343&ndash;366.	synonym (basionym)	{"page for start of description":"352"}
717	Cnesinus atrocis	Animalia	Arthropoda	Insecta	Coleoptera	Curculionidae	Scolytinae	Bothrosternini		Cnesinus	atrocis		Wood, 1982	717	Cnesinus atrocis	717	Wood SL (1982) New species of American bark beetles (Coleoptera: Scolytidae). The Great Basin Naturalist 42(2): 223&ndash;231.	accepted	{"page for start of description":"226"}
5047	Cnesinus atrodeclivis	Animalia	Arthropoda	Insecta	Coleoptera	Curculionidae	Scolytinae	Bothrosternini		Cnesinus	atrodeclivis		Wood, 1968	709	Cnesinus adustus	5047	Wood SL (1968b) A key to the species of <i>Cnesinus</i> LeConte (Coleoptera: Scolytidae) of North and Central America. The Great Basin Naturalist 28(2): 88&ndash;110.	synonym	{"page for start of description":"108"}
718	Cnesinus beaveri	Animalia	Arthropoda	Insecta	Coleoptera	Curculionidae	Scolytinae	Bothrosternini		Cnesinus	beaveri		Wood, 1974	718	Cnesinus beaveri	718	Wood SL (1974a) New Species of American Bark Beetles (Coleoptera: Scolytidae). Brigham Young University Science Bulletin 19(1): 1&ndash;67.	accepted	{"page for start of description":"2"}
719	Cnesinus bicinctus	Animalia	Arthropoda	Insecta	Coleoptera	Curculionidae	Scolytinae	Bothrosternini		Cnesinus	bicinctus		Schedl, 1954	719	Cnesinus bicinctus	719	Schedl KE (1954b) Neotropische Scolytoidea, VI. 142 Beitrag. Dusenia 5(1): 21&ndash;48.	accepted	{"page for start of description":"29"}
720	Cnesinus bicolor	Animalia	Arthropoda	Insecta	Coleoptera	Curculionidae	Scolytinae	Bothrosternini		Cnesinus	bicolor		Eggers, 1943	720	Cnesinus bicolor	720	Eggers H (1943d) Borkenkäfer (Col., Ipidae) aus Südamerika, X. Bolivia. Mitteilungen der Münchener Entomologischen Gesellschaft 33: 344&ndash;389.	accepted	{"page for start of description":"376"}
721	Cnesinus bicornus	Animalia	Arthropoda	Insecta	Coleoptera	Curculionidae	Scolytinae	Bothrosternini		Cnesinus	bicornus		Wood, 1967	721	Cnesinus bicornus	721	Wood SL (1967b) New records and species of Neotropical bark beetles (Scolytidae: Coleoptera). The Great Basin Naturalist 27(2): 79&ndash;97.	accepted	{"page for start of description":"80"}
4926	Cnesinus bicostatus	Animalia	Arthropoda	Insecta	Coleoptera	Curculionidae	Scolytinae	Bothrosternini		Cnesinus	bicostatus		Schedl, 1936	722	Sternobothrus bicostatus	4926	Schedl KE (1936a) Scolytidae und Platypodidae (Coleopt.) - neue Zentral- und Südamerikanische Arten (36 Beitrag). Archivos do Instituto de Biologia Vegetal, Rio de Janeiro 3(1): 99&ndash;110.	synonym (basionym)	{"page for start of description":"106"}
723	Cnesinus bispinatus	Animalia	Arthropoda	Insecta	Coleoptera	Curculionidae	Scolytinae	Bothrosternini		Cnesinus	bispinatus		Schedl, 1976	723	Cnesinus bispinatus	723	Schedl KE (1976) Neotropische Scolytoidea, XIII. 323 Beitrag zur Morphologie und Systematik der Scolytoidea. Entomologische Abhandlungen, Staatliches Museum für Tierkunde in Dresden 41(3): 49&ndash;92.	accepted	{"page for start of description":"62"}
724	Cnesinus bisulcatus	Animalia	Arthropoda	Insecta	Coleoptera	Curculionidae	Scolytinae	Bothrosternini		Cnesinus	bisulcatus		Schedl, 1949	724	Cnesinus bisulcatus	724	Schedl KE (1949b) Neotropical Scolytoidea, I. 97th Contribution to the morphology and taxonomy of the Scolytoidea (Col.). Revista Brasileira de Biologia 9(3): 261&ndash;284.	accepted	{"page for start of description":"266"}
725	Cnesinus bituberculatus	Animalia	Arthropoda	Insecta	Coleoptera	Curculionidae	Scolytinae	Bothrosternini		Cnesinus	bituberculatus		Schedl, 1966	725	Cnesinus bituberculatus	725	Schedl KE (1966d) Neotropische Scolytoidea, VIII. 238 Beitrag zur Morphologie und Systematik der Scolytoidea. Entomologische Arbeiten aus dem Museum Georg Frey 17: 74&ndash;128.	accepted	{"page for start of description":"102"}
726	Cnesinus blackmani	Animalia	Arthropoda	Insecta	Coleoptera	Curculionidae	Scolytinae	Bothrosternini		Cnesinus	blackmani		Schedl, 1949	726	Cnesinus blackmani	726	Schedl KE (1949b) Neotropical Scolytoidea, I. 97th Contribution to the morphology and taxonomy of the Scolytoidea (Col.). Revista Brasileira de Biologia 9(3): 261&ndash;284.	accepted	{"page for start of description":"268","name is a replacement name":true}
14135	Cnesinus brevisetosus	Animalia	Arthropoda	Insecta	Coleoptera	Curculionidae	Scolytinae	Bothrosternini		Cnesinus	brevisetosus		Bright, 2019	14135	Cnesinus brevisetosus	14135	Bright DE (2019) A Taxonomic Monograph of the Bark and Ambrosia Beetles of the West Indies (Coleoptera: Curculionoidea: Scolytidae). Occasional Papers of the Florida State Collection of Arthropods 12: 1&ndash;491.	accepted	{"page for start of description":"24"}
727	Cnesinus brighti	Animalia	Arthropoda	Insecta	Coleoptera	Curculionidae	Scolytinae	Bothrosternini		Cnesinus	brighti		Wood, 1974	727	Cnesinus brighti	727	Wood SL (1974a) New Species of American Bark Beetles (Coleoptera: Scolytidae). Brigham Young University Science Bulletin 19(1): 1&ndash;67.	accepted	{"page for start of description":"6"}
728	Cnesinus carbonarius	Animalia	Arthropoda	Insecta	Coleoptera	Curculionidae	Scolytinae	Bothrosternini		Cnesinus	carbonarius		Schedl, 1952	728	Cnesinus carbonarius	728	Schedl KE (1952e) Neotropische Scolytoidea, III. 110 Beitrag. Dusenia 3(5): 343&ndash;366.	accepted	{"page for start of description":"354"}
729	Cnesinus carinatus	Animalia	Arthropoda	Insecta	Coleoptera	Curculionidae	Scolytinae	Bothrosternini		Cnesinus	carinatus		Wood, 1967	729	Cnesinus carinatus	729	Wood SL (1967b) New records and species of Neotropical bark beetles (Scolytidae: Coleoptera). The Great Basin Naturalist 27(2): 79&ndash;97.	accepted	{"page for start of description":"88"}
730	Cnesinus coffeae	Animalia	Arthropoda	Insecta	Coleoptera	Curculionidae	Scolytinae	Bothrosternini		Cnesinus	coffeae		Schedl, 1939	730	Cnesinus coffeae	730	Schedl KE (1939g) Some new neotropical species of Scolytidae in the collections of British Museum (Coleoptera). Proceedings of the Royal Entomological Society of London, Series B 8(1): 12&ndash;16.	accepted	{"page for start of description":"12"}
5060	Cnesinus cognatus	Animalia	Arthropoda	Insecta	Coleoptera	Curculionidae	Scolytinae	Bothrosternini		Cnesinus	cognatus		Blackman, 1943	798	Cnesinus setulosus	5060	Blackman MW (1943d) New species of American scolytid beetles, mostly neotropical. Proceedings of the United States National Museum 94(3174): 371&ndash;399.	synonym	{"page for start of description":"373"}
731	Cnesinus colombianus	Animalia	Arthropoda	Insecta	Coleoptera	Curculionidae	Scolytinae	Bothrosternini		Cnesinus	colombianus		Wood, 1967	731	Cnesinus colombianus	731	Wood SL (1967b) New records and species of Neotropical bark beetles (Scolytidae: Coleoptera). The Great Basin Naturalist 27(2): 79&ndash;97.	accepted	{"page for start of description":"84"}
732	Cnesinus coracinus	Animalia	Arthropoda	Insecta	Coleoptera	Curculionidae	Scolytinae	Bothrosternini		Cnesinus	coracinus		Wood, 1974	732	Cnesinus coracinus	732	Wood SL (1974a) New Species of American Bark Beetles (Coleoptera: Scolytidae). Brigham Young University Science Bulletin 19(1): 1&ndash;67.	accepted	{"page for start of description":"6"}
733	Cnesinus cornutus	Animalia	Arthropoda	Insecta	Coleoptera	Curculionidae	Scolytinae	Bothrosternini		Cnesinus	cornutus		Wood, 1983	733	Cnesinus cornutus	733	Wood SL (1983) New synonymy and new species of American bark beetles (Coleoptera: Scolytidae), Part IX. The Great Basin Naturalist 43(4): 647&ndash;659.	accepted	{"page for start of description":"655"}
5241	Cnesinus costulatus	Animalia	Arthropoda	Insecta	Coleoptera	Curculionidae	Scolytinae	Bothrosternini		Cnesinus	costulatus		Blandford, 1896	5241	Cnesinus costulatus	5241	Blandford WFH (1896d) Scolytidae. Biologia Centrali-Americana, Coleoptera 4(6): 97&ndash;144.	accepted	{"page for start of description":"137"}
5279	Cnesinus cubensis	Animalia	Arthropoda	Insecta	Coleoptera	Curculionidae	Scolytinae	Bothrosternini		Cnesinus	cubensis		Blackman, 1943	5279	Cnesinus cubensis	5279	Blackman MW (1943d) New species of American scolytid beetles, mostly neotropical. Proceedings of the United States National Museum 94(3174): 371&ndash;399.	accepted	{"page for start of description":"371"}
4715	Cnesinus degener	Animalia	Arthropoda	Insecta	Coleoptera	Curculionidae	Scolytinae	Bothrosternini		Cnesinus	degener		Wood, 1968	4715	Cnesinus degener	4715	Wood SL (1968b) A key to the species of <i>Cnesinus</i> LeConte (Coleoptera: Scolytidae) of North and Central America. The Great Basin Naturalist 28(2): 88&ndash;110.	accepted	{"page for start of description":"105"}
5278	Cnesinus denotatus	Animalia	Arthropoda	Insecta	Coleoptera	Curculionidae	Scolytinae	Bothrosternini		Cnesinus	denotatus		Wood, 1968	5278	Cnesinus denotatus	5278	Wood SL (1968b) A key to the species of <i>Cnesinus</i> LeConte (Coleoptera: Scolytidae) of North and Central America. The Great Basin Naturalist 28(2): 88&ndash;110.	accepted	{"page for start of description":"107"}
5280	Cnesinus deperditus	Animalia	Arthropoda	Insecta	Coleoptera	Curculionidae	Scolytinae	Bothrosternini		Cnesinus	deperditus		Wood, 1974	5280	Cnesinus deperditus	5280	Wood SL (1974a) New Species of American Bark Beetles (Coleoptera: Scolytidae). Brigham Young University Science Bulletin 19(1): 1&ndash;67.	accepted	{"page for start of description":"4"}
740	Cnesinus discretus	Animalia	Arthropoda	Insecta	Coleoptera	Curculionidae	Scolytinae	Bothrosternini		Cnesinus	discretus		Wood, 1985	739	Cnesinus nitidus	740	Wood SL (1985) New synonymy and new species of bark beetles (Coleoptera: Scolytidae). The Great Basin Naturalist 45(2): 266&ndash;275.	synonym	{"page for start of description":"271"}
4599	Cnesinus dividuus	Animalia	Arthropoda	Insecta	Coleoptera	Curculionidae	Scolytinae	Bothrosternini		Cnesinus	dividuus		Schedl, 1938	4599	Cnesinus dividuus	4599	Schedl KE (1938f) Scolytidae und Platypodidae. 53 Beitrag. Diagnosen neuer und Fundorte bereits bekannter argentinischer Arten. Revista de la Sociedad Entomológica Argentina 10(1): 21&ndash;28.	accepted	{"page for start of description":"22"}
5055	Cnesinus dryographus	Animalia	Arthropoda	Insecta	Coleoptera	Curculionidae	Scolytinae	Bothrosternini		Cnesinus	dryographus		Schedl, 1951	4599	Cnesinus dividuus	5055	Schedl KE (1951c) Neotropische Scolytoidea, IV. 112 Beitrag zur Morphologie und Systematik der Scolyroiden. Dusenia 2(2): 71&ndash;130.	synonym	{"page for start of description":"78"}
4716	Cnesinus electinus	Animalia	Arthropoda	Insecta	Coleoptera	Curculionidae	Scolytinae	Bothrosternini		Cnesinus	electinus		Wood, 1967	4716	Cnesinus electinus	4716	Wood SL (1967b) New records and species of Neotropical bark beetles (Scolytidae: Coleoptera). The Great Basin Naturalist 27(2): 79&ndash;97.	accepted	{"page for start of description":"82"}
4717	Cnesinus electus	Animalia	Arthropoda	Insecta	Coleoptera	Curculionidae	Scolytinae	Bothrosternini		Cnesinus	electus		Wood, 1975	4717	Cnesinus electus	4717	Wood SL (1975a) New synonymy and new species of American bark beetles (Coleoptera: Scolytidae). The Great Basin Naturalist 35(1): 21&ndash;32.	accepted	{"page for start of description":"23"}
4718	Cnesinus elegans	Animalia	Arthropoda	Insecta	Coleoptera	Curculionidae	Scolytinae	Bothrosternini		Cnesinus	elegans		Blandford, 1896	4718	Cnesinus elegans	4718	Blandford WFH (1896d) Scolytidae. Biologia Centrali-Americana, Coleoptera 4(6): 97&ndash;144.	accepted	{"page for start of description":"140"}
4719	Cnesinus elegantis	Animalia	Arthropoda	Insecta	Coleoptera	Curculionidae	Scolytinae	Bothrosternini		Cnesinus	elegantis		Wood, 1967	4719	Cnesinus elegantis	4719	Wood SL (1967b) New records and species of Neotropical bark beetles (Scolytidae: Coleoptera). The Great Basin Naturalist 27(2): 79&ndash;97.	accepted	{"page for start of description":"79"}
746	Cnesinus equihuai	Animalia	Arthropoda	Insecta	Coleoptera	Curculionidae	Scolytinae	Bothrosternini		Cnesinus	equihuai		Wood, 1982	746	Cnesinus equihuai	746	Wood SL (1982) New species of American bark beetles (Coleoptera: Scolytidae). The Great Basin Naturalist 42(2): 223&ndash;231.	accepted	{"page for start of description":"226"}
842	Cnesinus excellens	Animalia	Arthropoda	Insecta	Coleoptera	Curculionidae	Scolytinae	Bothrosternini		Cnesinus	excellens		Wood, 2007	842	Cnesinus excellens	842	Wood SL (2007) Bark and ambrosia beetles of South America (Coleoptera: Scolytidae). Monte L. Bean Science Museum, Provo, Utah 900 pp.	accepted	{"page for start of description":"85"}
5058	Cnesinus flavopilosus	Animalia	Arthropoda	Insecta	Coleoptera	Curculionidae	Scolytinae	Bothrosternini		Cnesinus	flavopilosus		Schedl, 1940	798	Cnesinus setulosus	5058	Schedl KE (1940a) Scolytidae, Coptonotidae y Platypodidae Mexicanos. Anales de la Escuela Nacional de Ciéncias Biologicas, México 1(3-4): 317&ndash;377.	synonym	{"page for start of description":"333"}
747	Cnesinus foratus	Animalia	Arthropoda	Insecta	Coleoptera	Curculionidae	Scolytinae	Bothrosternini		Cnesinus	foratus		Wood, 1967	747	Cnesinus foratus	747	Wood SL (1967b) New records and species of Neotropical bark beetles (Scolytidae: Coleoptera). The Great Basin Naturalist 27(2): 79&ndash;97.	accepted	{"page for start of description":"81"}
5050	Cnesinus foveatus	Animalia	Arthropoda	Insecta	Coleoptera	Curculionidae	Scolytinae	Bothrosternini		Cnesinus	foveatus		Blackman, 1943	699	Bothrosternus foveatus	5050	Blackman MW (1943d) New species of American scolytid beetles, mostly neotropical. Proceedings of the United States National Museum 94(3174): 371&ndash;399.	synonym (basionym)	{"page for start of description":"375"}
748	Cnesinus frontalis	Animalia	Arthropoda	Insecta	Coleoptera	Curculionidae	Scolytinae	Bothrosternini		Cnesinus	frontalis		Wood, 1968	748	Cnesinus frontalis	748	Wood SL (1968b) A key to the species of <i>Cnesinus</i> LeConte (Coleoptera: Scolytidae) of North and Central America. The Great Basin Naturalist 28(2): 88&ndash;110.	accepted	{"page for start of description":"104"}
749	Cnesinus fulgens	Animalia	Arthropoda	Insecta	Coleoptera	Curculionidae	Scolytinae	Bothrosternini		Cnesinus	fulgens		Wood, 1974	749	Cnesinus fulgens	749	Wood SL (1974a) New Species of American Bark Beetles (Coleoptera: Scolytidae). Brigham Young University Science Bulletin 19(1): 1&ndash;67.	accepted	{"page for start of description":"4"}
750	Cnesinus fulgidus	Animalia	Arthropoda	Insecta	Coleoptera	Curculionidae	Scolytinae	Bothrosternini		Cnesinus	fulgidus		Wood, 1974	750	Cnesinus fulgidus	750	Wood SL (1974a) New Species of American Bark Beetles (Coleoptera: Scolytidae). Brigham Young University Science Bulletin 19(1): 1&ndash;67.	accepted	{"page for start of description":"5"}
751	Cnesinus garrulus	Animalia	Arthropoda	Insecta	Coleoptera	Curculionidae	Scolytinae	Bothrosternini		Cnesinus	garrulus		Schedl, 1940	751	Cnesinus garrulus	751	Schedl KE (1940a) Scolytidae, Coptonotidae y Platypodidae Mexicanos. Anales de la Escuela Nacional de Ciéncias Biologicas, México 1(3-4): 317&ndash;377.	accepted	{"page for start of description":"332"}
752	Cnesinus gibbosus	Animalia	Arthropoda	Insecta	Coleoptera	Curculionidae	Scolytinae	Bothrosternini		Cnesinus	gibbosus		Wood, 1968	752	Cnesinus gibbosus	752	Wood SL (1968b) A key to the species of <i>Cnesinus</i> LeConte (Coleoptera: Scolytidae) of North and Central America. The Great Basin Naturalist 28(2): 88&ndash;110.	accepted	{"page for start of description":"101"}
753	Cnesinus gibbulus	Animalia	Arthropoda	Insecta	Coleoptera	Curculionidae	Scolytinae	Bothrosternini		Cnesinus	gibbulus		Wood, 1968	753	Cnesinus gibbulus	753	Wood SL (1968b) A key to the species of <i>Cnesinus</i> LeConte (Coleoptera: Scolytidae) of North and Central America. The Great Basin Naturalist 28(2): 88&ndash;110.	accepted	{"page for start of description":"100"}
754	Cnesinus gibbus	Animalia	Arthropoda	Insecta	Coleoptera	Curculionidae	Scolytinae	Bothrosternini		Cnesinus	gibbus		(Chapuis, 1869)	754	Cnesinus gibbus	754	Chapuis F (1869) Synopsis des Scolytides. (Prodrome d’un travail monographique). J. Desoer, Liège 61 pp.	accepted	{"page for start of description":"28"}
755	Cnesinus gracilis	Animalia	Arthropoda	Insecta	Coleoptera	Curculionidae	Scolytinae	Bothrosternini		Cnesinus	gracilis		Blandford, 1896	755	Cnesinus gracilis	755	Blandford WFH (1896d) Scolytidae. Biologia Centrali-Americana, Coleoptera 4(6): 97&ndash;144.	accepted	{"page for start of description":"141"}
757	Cnesinus grandis	Animalia	Arthropoda	Insecta	Coleoptera	Curculionidae	Scolytinae	Bothrosternini		Cnesinus	grandis		Schedl, 1935	757	Cnesinus grandis	757	Schedl KE (1935g) New bark-beetles and ambrosia-beetles (Col.). Stylops 4(2): 270&ndash;276.	accepted	{"page for start of description":"273"}
758	Cnesinus guadeloupensis	Animalia	Arthropoda	Insecta	Coleoptera	Curculionidae	Scolytinae	Bothrosternini		Cnesinus	guadeloupensis		Eggers, 1940	758	Cnesinus guadeloupensis	758	Eggers H (1940a) Borkenkäfer aus Südamerica (Coleoptera: Ipidae), IX. Insel Guadeloupe. Arbeiten über Morphologische und Taxonomische Entomologie aus Berlin-Dahlem 7(2): 123&ndash;141.	accepted	{"page for start of description":"137"}
845	Cnesinus hispidulosus	Animalia	Arthropoda	Insecta	Coleoptera	Curculionidae	Scolytinae	Bothrosternini		Cnesinus	hispidulosus		Wood, 2007	845	Cnesinus hispidulosus	845	Wood SL (2007) Bark and ambrosia beetles of South America (Coleoptera: Scolytidae). Monte L. Bean Science Museum, Provo, Utah 900 pp.	accepted	{"page for start of description":"93"}
759	Cnesinus hispidus	Animalia	Arthropoda	Insecta	Coleoptera	Curculionidae	Scolytinae	Bothrosternini		Cnesinus	hispidus		Eggers, 1943	759	Cnesinus hispidus	759	Eggers H (1943d) Borkenkäfer (Col., Ipidae) aus Südamerika, X. Bolivia. Mitteilungen der Münchener Entomologischen Gesellschaft 33: 344&ndash;389.	accepted	{"page for start of description":"378"}
760	Cnesinus insularis	Animalia	Arthropoda	Insecta	Coleoptera	Curculionidae	Scolytinae	Bothrosternini		Cnesinus	insularis		Eggers, 1940	760	Cnesinus insularis	760	Eggers H (1940a) Borkenkäfer aus Südamerica (Coleoptera: Ipidae), IX. Insel Guadeloupe. Arbeiten über Morphologische und Taxonomische Entomologie aus Berlin-Dahlem 7(2): 123&ndash;141.	accepted	{"page for start of description":"138"}
761	Cnesinus intermedius	Animalia	Arthropoda	Insecta	Coleoptera	Curculionidae	Scolytinae	Bothrosternini		Cnesinus	intermedius		Schedl, 1936	761	Cnesinus intermedius	761	Schedl KE (1936a) Scolytidae und Platypodidae (Coleopt.) - neue Zentral- und Südamerikanische Arten (36 Beitrag). Archivos do Instituto de Biologia Vegetal, Rio de Janeiro 3(1): 99&ndash;110.	accepted	{"page for start of description":"105"}
756	Cnesinus laetus	Animalia	Arthropoda	Insecta	Coleoptera	Curculionidae	Scolytinae	Bothrosternini		Cnesinus	laetus		Schedl, 1978	755	Cnesinus gracilis	756	Schedl KE (1978a) Neotropische Scolytoidea, XIV (Coleoptera). 335 Beitrag. Entomologische Abhandlungen, Staatliches Museum für Tierkunde in Dresden 41(8): 291&ndash;309.	synonym	{"page for start of description":"299"}
4600	Cnesinus laevicollis	Animalia	Arthropoda	Insecta	Coleoptera	Curculionidae	Scolytinae	Bothrosternini		Cnesinus	laevicollis		Schedl, 1951	4599	Cnesinus dividuus	4600	Schedl KE (1951c) Neotropische Scolytoidea, IV. 112 Beitrag zur Morphologie und Systematik der Scolyroiden. Dusenia 2(2): 71&ndash;130.	synonym	{"page for start of description":"79"}
762	Cnesinus lecontei	Animalia	Arthropoda	Insecta	Coleoptera	Curculionidae	Scolytinae	Bothrosternini		Cnesinus	lecontei		Blandford, 1896	762	Cnesinus lecontei	762	Blandford WFH (1896d) Scolytidae. Biologia Centrali-Americana, Coleoptera 4(6): 97&ndash;144.	accepted	{"page for start of description":"138"}
763	Cnesinus longicollis	Animalia	Arthropoda	Insecta	Coleoptera	Curculionidae	Scolytinae	Bothrosternini		Cnesinus	longicollis		Eggers, 1940	763	Cnesinus longicollis	763	Eggers H (1940a) Borkenkäfer aus Südamerica (Coleoptera: Ipidae), IX. Insel Guadeloupe. Arbeiten über Morphologische und Taxonomische Entomologie aus Berlin-Dahlem 7(2): 123&ndash;141.	accepted	{"page for start of description":"137"}
764	Cnesinus lucaris	Animalia	Arthropoda	Insecta	Coleoptera	Curculionidae	Scolytinae	Bothrosternini		Cnesinus	lucaris		Wood, 1974	764	Cnesinus lucaris	764	Wood SL (1974a) New Species of American Bark Beetles (Coleoptera: Scolytidae). Brigham Young University Science Bulletin 19(1): 1&ndash;67.	accepted	{"page for start of description":"5"}
5724	Cnesinus marginicollis	Animalia	Arthropoda	Insecta	Coleoptera	Curculionidae	Scolytinae	Bothrosternini		Cnesinus	marginicollis		Eggers, 1931	765	Sternobothrus marginicollis	5724	Eggers H (1931a) Borkenkäfer (Ipidae, Col.) aus Südamerika, III. Entomologische Blätter 27: 14&ndash;23.	synonym (basionym)	{"page for start of description":"15"}
766	Cnesinus meris	Animalia	Arthropoda	Insecta	Coleoptera	Curculionidae	Scolytinae	Bothrosternini		Cnesinus	meris		Wood, 1982	766	Cnesinus meris	766	Wood SL (1982) New species of American bark beetles (Coleoptera: Scolytidae). The Great Basin Naturalist 42(2): 223&ndash;231.	accepted	{"page for start of description":"226"}
5053	Cnesinus mexicanus	Animalia	Arthropoda	Insecta	Coleoptera	Curculionidae	Scolytinae	Bothrosternini		Cnesinus	mexicanus		Nunberg, 1956	726	Cnesinus blackmani	5053	Nunberg M (1956c) Zmiany nazw i synonimika niektórych korników (Coleoptera, Scolytidae) [Namensänderungen und Synonymie einiger Borkenkäfer (Coleoptera, Scolytidae)]. Annales Zoologici 16(15): 207&ndash;214 + Tab. XXIX&ndash;XXX.	synonym	{"page for start of description":"207","name is a replacement name":true}
767	Cnesinus minax	Animalia	Arthropoda	Insecta	Coleoptera	Curculionidae	Scolytinae	Bothrosternini		Cnesinus	minax		Schedl, 1952	767	Cnesinus minax	767	Schedl KE (1952e) Neotropische Scolytoidea, III. 110 Beitrag. Dusenia 3(5): 343&ndash;366.	accepted	{"page for start of description":"352"}
768	Cnesinus minitropis	Animalia	Arthropoda	Insecta	Coleoptera	Curculionidae	Scolytinae	Bothrosternini		Cnesinus	minitropis		Wood, 1968	768	Cnesinus minitropis	768	Wood SL (1968b) A key to the species of <i>Cnesinus</i> LeConte (Coleoptera: Scolytidae) of North and Central America. The Great Basin Naturalist 28(2): 88&ndash;110.	accepted	{"page for start of description":"105"}
769	Cnesinus minor	Animalia	Arthropoda	Insecta	Coleoptera	Curculionidae	Scolytinae	Bothrosternini		Cnesinus	minor		Wood, 1985	769	Cnesinus minor	769	Wood SL (1985) New synonymy and new species of bark beetles (Coleoptera: Scolytidae). The Great Basin Naturalist 45(2): 266&ndash;275.	accepted	{"page for start of description":"272"}
770	Cnesinus minusculus	Animalia	Arthropoda	Insecta	Coleoptera	Curculionidae	Scolytinae	Bothrosternini		Cnesinus	minusculus		Schedl, 1952	770	Cnesinus minusculus	770	Schedl KE (1952e) Neotropische Scolytoidea, III. 110 Beitrag. Dusenia 3(5): 343&ndash;366.	accepted	{"page for start of description":"353"}
771	Cnesinus myelitis	Animalia	Arthropoda	Insecta	Coleoptera	Curculionidae	Scolytinae	Bothrosternini		Cnesinus	myelitis		Wood, 1967	771	Cnesinus myelitis	771	Wood SL (1967b) New records and species of Neotropical bark beetles (Scolytidae: Coleoptera). The Great Basin Naturalist 27(2): 79&ndash;97.	accepted	{"page for start of description":"84"}
772	Cnesinus nebulosus	Animalia	Arthropoda	Insecta	Coleoptera	Curculionidae	Scolytinae	Bothrosternini		Cnesinus	nebulosus		Wood, 1983	772	Cnesinus nebulosus	772	Wood SL (1983) New synonymy and new species of American bark beetles (Coleoptera: Scolytidae), Part IX. The Great Basin Naturalist 43(4): 647&ndash;659.	accepted	{"page for start of description":"655"}
773	Cnesinus niger	Animalia	Arthropoda	Insecta	Coleoptera	Curculionidae	Scolytinae	Bothrosternini		Cnesinus	niger		Wood, 1967	773	Cnesinus niger	773	Wood SL (1967b) New records and species of Neotropical bark beetles (Scolytidae: Coleoptera). The Great Basin Naturalist 27(2): 79&ndash;97.	accepted	{"page for start of description":"83"}
5052	Cnesinus nitidus	Animalia	Arthropoda	Insecta	Coleoptera	Curculionidae	Scolytinae	Bothrosternini		Cnesinus	nitidus		Blackman, 1943	726	Cnesinus blackmani	5052	Blackman MW (1943d) New species of American scolytid beetles, mostly neotropical. Proceedings of the United States National Museum 94(3174): 371&ndash;399.	synonym	{"page for start of description":"377"}
739	Cnesinus nitidus	Animalia	Arthropoda	Insecta	Coleoptera	Curculionidae	Scolytinae	Bothrosternini		Cnesinus	nitidus		Eggers, 1943	739	Cnesinus nitidus	739	Eggers H (1943d) Borkenkäfer (Col., Ipidae) aus Südamerika, X. Bolivia. Mitteilungen der Münchener Entomologischen Gesellschaft 33: 344&ndash;389.	accepted	{"page for start of description":"376"}
775	Cnesinus noguerae	Animalia	Arthropoda	Insecta	Coleoptera	Curculionidae	Scolytinae	Bothrosternini		Cnesinus	noguerae		Atkinson, 1989	775	Cnesinus noguerae	775	Atkinson TH (1989a) New species and notes on Mexican Hylesininae (Coleoptera: Scolytidae). Insecta Mundi 3: 57&ndash;64.	accepted	{"page for start of description":"57"}
776	Cnesinus novateutonicus	Animalia	Arthropoda	Insecta	Coleoptera	Curculionidae	Scolytinae	Bothrosternini		Cnesinus	novateutonicus		Schedl, 1951	803	Cnesinus sulcatus	776	Schedl KE (1951c) Neotropische Scolytoidea, IV. 112 Beitrag zur Morphologie und Systematik der Scolyroiden. Dusenia 2(2): 71&ndash;130.	synonym	{"page for start of description":"77"}
777	Cnesinus ocularis	Animalia	Arthropoda	Insecta	Coleoptera	Curculionidae	Scolytinae	Bothrosternini		Cnesinus	ocularis		Blandford, 1896	777	Cnesinus ocularis	777	Blandford WFH (1896d) Scolytidae. Biologia Centrali-Americana, Coleoptera 4(6): 97&ndash;144.	accepted	{"page for start of description":"140"}
778	Cnesinus paleatus	Animalia	Arthropoda	Insecta	Coleoptera	Curculionidae	Scolytinae	Bothrosternini		Cnesinus	paleatus		Blandford, 1896	778	Cnesinus paleatus	778	Blandford WFH (1896d) Scolytidae. Biologia Centrali-Americana, Coleoptera 4(6): 97&ndash;144.	accepted	{"page for start of description":"138"}
5059	Cnesinus panamensis	Animalia	Arthropoda	Insecta	Coleoptera	Curculionidae	Scolytinae	Bothrosternini		Cnesinus	panamensis		Blackman, 1943	798	Cnesinus setulosus	5059	Blackman MW (1943d) New species of American scolytid beetles, mostly neotropical. Proceedings of the United States National Museum 94(3174): 371&ndash;399.	synonym	{"page for start of description":"372"}
5725	Cnesinus paraguayensis	Animalia	Arthropoda	Insecta	Coleoptera	Curculionidae	Scolytinae	Bothrosternini		Cnesinus	paraguayensis		Schedl, 1936	779	Sternobothrus paraguayensis	5725	Schedl KE (1936a) Scolytidae und Platypodidae (Coleopt.) - neue Zentral- und Südamerikanische Arten (36 Beitrag). Archivos do Instituto de Biologia Vegetal, Rio de Janeiro 3(1): 99&ndash;110.	synonym (basionym)	{"page for start of description":"107"}
780	Cnesinus parvicornis	Animalia	Arthropoda	Insecta	Coleoptera	Curculionidae	Scolytinae	Bothrosternini		Cnesinus	parvicornis		Wood, 1983	780	Cnesinus parvicornis	780	Wood SL (1983) New synonymy and new species of American bark beetles (Coleoptera: Scolytidae), Part IX. The Great Basin Naturalist 43(4): 647&ndash;659.	accepted	{"page for start of description":"656"}
781	Cnesinus perplexus	Animalia	Arthropoda	Insecta	Coleoptera	Curculionidae	Scolytinae	Bothrosternini		Cnesinus	perplexus		Wood, 1968	781	Cnesinus perplexus	781	Wood SL (1968b) A key to the species of <i>Cnesinus</i> LeConte (Coleoptera: Scolytidae) of North and Central America. The Great Basin Naturalist 28(2): 88&ndash;110.	accepted	{"page for start of description":"102"}
782	Cnesinus pilatus	Animalia	Arthropoda	Insecta	Coleoptera	Curculionidae	Scolytinae	Bothrosternini		Cnesinus	pilatus		Wood, 1975	782	Cnesinus pilatus	782	Wood SL (1975a) New synonymy and new species of American bark beetles (Coleoptera: Scolytidae). The Great Basin Naturalist 35(1): 21&ndash;32.	accepted	{"page for start of description":"24"}
5726	Cnesinus pilosus	Animalia	Arthropoda	Insecta	Coleoptera	Curculionidae	Scolytinae	Bothrosternini		Cnesinus	pilosus		Eggers, 1943	783	Sternobothrus pilosus	5726	Eggers H (1943d) Borkenkäfer (Col., Ipidae) aus Südamerika, X. Bolivia. Mitteilungen der Münchener Entomologischen Gesellschaft 33: 344&ndash;389.	synonym (basionym)	{"page for start of description":"378"}
784	Cnesinus plaumanni	Animalia	Arthropoda	Insecta	Coleoptera	Curculionidae	Scolytinae	Bothrosternini		Cnesinus	plaumanni		Schedl, 1963	784	Cnesinus plaumanni	784	Schedl KE (1963f) Neotropische Scolytoidea, VII. 211 Beitrag. Reichenbachia 1(27): 209&ndash;234.	accepted	{"page for start of description":"220"}
785	Cnesinus porcatus	Animalia	Arthropoda	Insecta	Coleoptera	Curculionidae	Scolytinae	Bothrosternini		Cnesinus	porcatus		Blandford, 1896	785	Cnesinus porcatus	785	Blandford WFH (1896d) Scolytidae. Biologia Centrali-Americana, Coleoptera 4(6): 97&ndash;144.	accepted	{"page for start of description":"137"}
786	Cnesinus prominulus	Animalia	Arthropoda	Insecta	Coleoptera	Curculionidae	Scolytinae	Bothrosternini		Cnesinus	prominulus		Wood, 1977	786	Cnesinus prominulus	786	Wood SL (1977a) New Synonymy and new species of American bark beetles (Coleoptera: Scolytidae), Part IV. The Great Basin Naturalist 37(2): 207&ndash;220.	accepted	{"page for start of description":"212"}
841	Cnesinus pulchellus	Animalia	Arthropoda	Insecta	Coleoptera	Curculionidae	Scolytinae	Bothrosternini		Cnesinus	pulchellus		Wood, 2007	841	Cnesinus pulchellus	841	Wood SL (2007) Bark and ambrosia beetles of South America (Coleoptera: Scolytidae). Monte L. Bean Science Museum, Provo, Utah 900 pp.	accepted	{"page for start of description":"80"}
787	Cnesinus pullus	Animalia	Arthropoda	Insecta	Coleoptera	Curculionidae	Scolytinae	Bothrosternini		Cnesinus	pullus		Blandford, 1896	787	Cnesinus pullus	787	Blandford WFH (1896d) Scolytidae. Biologia Centrali-Americana, Coleoptera 4(6): 97&ndash;144.	accepted	{"page for start of description":"141"}
5727	Cnesinus pumilus	Animalia	Arthropoda	Insecta	Coleoptera	Curculionidae	Scolytinae	Bothrosternini		Cnesinus	pumilus		Eggers, 1931	788	Sternobothrus pumilus	5727	Eggers H (1931b) Borkenkäfer (Ipidae, Col.) aus Südamerika, IV. Wiener Entomologische Zeitung 48(1): 29&ndash;42.	synonym (basionym)	{"page for start of description":"34"}
789	Cnesinus punctatus	Animalia	Arthropoda	Insecta	Coleoptera	Curculionidae	Scolytinae	Bothrosternini		Cnesinus	punctatus		Blandford, 1896	789	Cnesinus punctatus	789	Blandford WFH (1896d) Scolytidae. Biologia Centrali-Americana, Coleoptera 4(6): 97&ndash;144.	accepted	{"page for start of description":"136"}
790	Cnesinus pusillus	Animalia	Arthropoda	Insecta	Coleoptera	Curculionidae	Scolytinae	Bothrosternini		Cnesinus	pusillus		Schedl, 1949	790	Cnesinus pusillus	790	Schedl KE (1949b) Neotropical Scolytoidea, I. 97th Contribution to the morphology and taxonomy of the Scolytoidea (Col.). Revista Brasileira de Biologia 9(3): 261&ndash;284.	accepted	{"page for start of description":"267"}
791	Cnesinus quaesitus	Animalia	Arthropoda	Insecta	Coleoptera	Curculionidae	Scolytinae	Bothrosternini		Cnesinus	quaesitus		Schedl, 1940	791	Cnesinus quaesitus	791	Schedl KE (1940a) Scolytidae, Coptonotidae y Platypodidae Mexicanos. Anales de la Escuela Nacional de Ciéncias Biologicas, México 1(3-4): 317&ndash;377.	accepted	{"page for start of description":"331"}
792	Cnesinus reticulatus	Animalia	Arthropoda	Insecta	Coleoptera	Curculionidae	Scolytinae	Bothrosternini		Cnesinus	reticulatus		(Chapuis, 1869)	792	Cnesinus reticulatus	792	Chapuis F (1869) Synopsis des Scolytides. (Prodrome d’un travail monographique). J. Desoer, Liège 61 pp.	accepted	{"page for start of description":"29"}
793	Cnesinus reticulus	Animalia	Arthropoda	Insecta	Coleoptera	Curculionidae	Scolytinae	Bothrosternini		Cnesinus	reticulus		Wood, 1974	793	Cnesinus reticulus	793	Wood SL (1974a) New Species of American Bark Beetles (Coleoptera: Scolytidae). Brigham Young University Science Bulletin 19(1): 1&ndash;67.	accepted	{"page for start of description":"2"}
794	Cnesinus retifer	Animalia	Arthropoda	Insecta	Coleoptera	Curculionidae	Scolytinae	Bothrosternini		Cnesinus	retifer		Wood, 1967	794	Cnesinus retifer	794	Wood SL (1967b) New records and species of Neotropical bark beetles (Scolytidae: Coleoptera). The Great Basin Naturalist 27(2): 79&ndash;97.	accepted	{"page for start of description":"85"}
795	Cnesinus robai	Animalia	Arthropoda	Insecta	Coleoptera	Curculionidae	Scolytinae	Bothrosternini		Cnesinus	robai		Blackman, 1943	795	Cnesinus robai	795	Blackman MW (1943d) New species of American scolytid beetles, mostly neotropical. Proceedings of the United States National Museum 94(3174): 371&ndash;399.	accepted	{"page for start of description":"374"}
796	Cnesinus schoenherri	Animalia	Arthropoda	Insecta	Coleoptera	Curculionidae	Scolytinae	Bothrosternini		Cnesinus	schoenherri		Schedl, 1976	796	Cnesinus schoenherri	796	Schedl KE (1976) Neotropische Scolytoidea, XIII. 323 Beitrag zur Morphologie und Systematik der Scolytoidea. Entomologische Abhandlungen, Staatliches Museum für Tierkunde in Dresden 41(3): 49&ndash;92.	accepted	{"page for start of description":"63"}
843	Cnesinus schulzi	Animalia	Arthropoda	Insecta	Coleoptera	Curculionidae	Scolytinae	Bothrosternini		Cnesinus	schulzi		Wood, 2007	843	Cnesinus schulzi	843	Wood SL (2007) Bark and ambrosia beetles of South America (Coleoptera: Scolytidae). Monte L. Bean Science Museum, Provo, Utah 900 pp.	accepted	{"page for start of description":"89"}
797	Cnesinus setosus	Animalia	Arthropoda	Insecta	Coleoptera	Curculionidae	Scolytinae	Bothrosternini		Cnesinus	setosus		Eggers, 1943	797	Cnesinus setosus	797	Eggers H (1943d) Borkenkäfer (Col., Ipidae) aus Südamerika, X. Bolivia. Mitteilungen der Münchener Entomologischen Gesellschaft 33: 344&ndash;389.	accepted	{"page for start of description":"377"}
798	Cnesinus setulosus	Animalia	Arthropoda	Insecta	Coleoptera	Curculionidae	Scolytinae	Bothrosternini		Cnesinus	setulosus		Blandford, 1896	798	Cnesinus setulosus	798	Blandford WFH (1896d) Scolytidae. Biologia Centrali-Americana, Coleoptera 4(6): 97&ndash;144.	accepted	{"page for start of description":"139"}
5054	Cnesinus similis	Animalia	Arthropoda	Insecta	Coleoptera	Curculionidae	Scolytinae	Bothrosternini		Cnesinus	similis		Blackman, 1943	5241	Cnesinus costulatus	5054	Blackman MW (1943d) New species of American scolytid beetles, mostly neotropical. Proceedings of the United States National Museum 94(3174): 371&ndash;399.	synonym	{"page for start of description":"375"}
844	Cnesinus squamifer	Animalia	Arthropoda	Insecta	Coleoptera	Curculionidae	Scolytinae	Bothrosternini		Cnesinus	squamifer		Wood, 2007	844	Cnesinus squamifer	844	Wood SL (2007) Bark and ambrosia beetles of South America (Coleoptera: Scolytidae). Monte L. Bean Science Museum, Provo, Utah 900 pp.	accepted	{"page for start of description":"91"}
799	Cnesinus squamosus	Animalia	Arthropoda	Insecta	Coleoptera	Curculionidae	Scolytinae	Bothrosternini		Cnesinus	squamosus		Wood, 1968	799	Cnesinus squamosus	799	Wood SL (1968b) A key to the species of <i>Cnesinus</i> LeConte (Coleoptera: Scolytidae) of North and Central America. The Great Basin Naturalist 28(2): 88&ndash;110.	accepted	{"page for start of description":"102"}
800	Cnesinus strigicollis	Animalia	Arthropoda	Insecta	Coleoptera	Curculionidae	Scolytinae	Bothrosternini		Cnesinus	strigicollis		LeConte, 1868	800	Cnesinus strigicollis	800	LeConte JL (1868) Appendix to Synopsis of the Scolytidae of America North of Mexico. Transactions of the American Entomological Society 2: 150&ndash;178.	accepted	{"page for start of description":"171"}
5057	Cnesinus substrigatus	Animalia	Arthropoda	Insecta	Coleoptera	Curculionidae	Scolytinae	Bothrosternini		Cnesinus	substrigatus		Blackman, 1943	755	Cnesinus gracilis	5057	Blackman MW (1943d) New species of American scolytid beetles, mostly neotropical. Proceedings of the United States National Museum 94(3174): 371&ndash;399.	synonym	{"page for start of description":"376"}
803	Cnesinus sulcatus	Animalia	Arthropoda	Insecta	Coleoptera	Curculionidae	Scolytinae	Bothrosternini		Cnesinus	sulcatus		Eggers, 1931	803	Cnesinus sulcatus	803	Eggers H (1931b) Borkenkäfer (Ipidae, Col.) aus Südamerika, IV. Wiener Entomologische Zeitung 48(1): 29&ndash;42.	accepted	{"page for start of description":"34"}
804	Cnesinus teres	Animalia	Arthropoda	Insecta	Coleoptera	Curculionidae	Scolytinae	Bothrosternini		Cnesinus	teres		Blandford, 1896	804	Cnesinus teres	804	Blandford WFH (1896d) Scolytidae. Biologia Centrali-Americana, Coleoptera 4(6): 97&ndash;144.	accepted	{"page for start of description":"141"}
805	Cnesinus teretis	Animalia	Arthropoda	Insecta	Coleoptera	Curculionidae	Scolytinae	Bothrosternini		Cnesinus	teretis		Wood, 1974	805	Cnesinus teretis	805	Wood SL (1974a) New Species of American Bark Beetles (Coleoptera: Scolytidae). Brigham Young University Science Bulletin 19(1): 1&ndash;67.	accepted	{"page for start of description":"3"}
806	Cnesinus theocallus	Animalia	Arthropoda	Insecta	Coleoptera	Curculionidae	Scolytinae	Bothrosternini		Cnesinus	theocallus		Bright, 1972	806	Cnesinus theocallus	806	Bright DE (1972c) New species of Scolytidae (Coleoptera) from Mexico, with additional notes. II. Subfamilies Scolytinae and Hylesininae. The Canadian Entomologist 104(10): 1489&ndash;1497.	accepted	{"page for start of description":"1493"}
5728	Cnesinus transitus	Animalia	Arthropoda	Insecta	Coleoptera	Curculionidae	Scolytinae	Bothrosternini		Cnesinus	transitus		Schedl, 1976	807	Sternobothrus transitus	5728	Schedl KE (1976) Neotropische Scolytoidea, XIII. 323 Beitrag zur Morphologie und Systematik der Scolytoidea. Entomologische Abhandlungen, Staatliches Museum für Tierkunde in Dresden 41(3): 49&ndash;92.	synonym (basionym)	{"page for start of description":"63"}
808	Cnesinus triangularis	Animalia	Arthropoda	Insecta	Coleoptera	Curculionidae	Scolytinae	Bothrosternini		Cnesinus	triangularis		Wood, 1974	808	Cnesinus triangularis	808	Wood SL (1974a) New Species of American Bark Beetles (Coleoptera: Scolytidae). Brigham Young University Science Bulletin 19(1): 1&ndash;67.	accepted	{"page for start of description":"5"}
809	Cnesinus vestitus	Animalia	Arthropoda	Insecta	Coleoptera	Curculionidae	Scolytinae	Bothrosternini		Cnesinus	vestitus		Eggers, 1933	809	Cnesinus vestitus	809	Eggers H (1933f) Borkenkäfer (Ipidae, Col.) aus Südamerika, VI. Material des Muséum Paris aus Franz. Guayana und Venezuela. Travaux du Laboratoire d'Entomologie du Muséum National d'Histoire Naturelle 1(77): 1&ndash;37.	accepted	{"page for start of description":"16"}
810	Cnesinus vexator	Animalia	Arthropoda	Insecta	Coleoptera	Curculionidae	Scolytinae	Bothrosternini		Cnesinus	vexator		Schedl, 1963	5731	Sternobothrus vexator	810	Schedl KE (1963f) Neotropische Scolytoidea, VII. 211 Beitrag. Reichenbachia 1(27): 209&ndash;234.	synonym (basionym)	{"page for start of description":"220"}
14367	Cnesinus vorontsovi	Animalia	Arthropoda	Insecta	Coleoptera	Curculionidae	Scolytinae	Bothrosternini		Cnesinus	vorontsovi		Petrov, 2014	14367	Cnesinus vorontsovi	14367	Petrov AV (2014) A new genus and two new species of Scolytinae (Coleoptera: Curculionidae) from Peru. Lesnoy Vestnik 18(6): 149&ndash;154.	accepted	{"page for start of description":"151"}
5056	Cnesinus zapotecus	Animalia	Arthropoda	Insecta	Coleoptera	Curculionidae	Scolytinae	Bothrosternini		Cnesinus	zapotecus		Bright, 1972	4719	Cnesinus elegantis	5056	Bright DE (1972c) New species of Scolytidae (Coleoptera) from Mexico, with additional notes. II. Subfamilies Scolytinae and Hylesininae. The Canadian Entomologist 104(10): 1489&ndash;1497.	synonym	{"page for start of description":"1493"}
811	Eupagiocerus ater	Animalia	Arthropoda	Insecta	Coleoptera	Curculionidae	Scolytinae	Bothrosternini		Eupagiocerus	ater		Eggers, 1931	811	Eupagiocerus ater	811	Eggers H (1931a) Borkenkäfer (Ipidae, Col.) aus Südamerika, III. Entomologische Blätter 27: 14&ndash;23.	accepted	{"page for start of description":"14"}
5063	Eupagiocerus clarus	Animalia	Arthropoda	Insecta	Coleoptera	Curculionidae	Scolytinae	Bothrosternini		Eupagiocerus	clarus		Wood, 1965	812	Eupagiocerus dentipes	5063	Wood SL (1965) The genus <i>Eupagiocerus</i> Blandford (Coleoptera: Scolytidae). The Great Basin Naturalist 25: 31&ndash;35.	synonym	{"page for start of description":"33"}
812	Eupagiocerus dentipes	Animalia	Arthropoda	Insecta	Coleoptera	Curculionidae	Scolytinae	Bothrosternini		Eupagiocerus	dentipes		Blandford, 1896	812	Eupagiocerus dentipes	812	Blandford WFH (1896d) Scolytidae. Biologia Centrali-Americana, Coleoptera 4(6): 97&ndash;144.	accepted	{"page for start of description":"133"}
5061	Eupagiocerus nevermanni	Animalia	Arthropoda	Insecta	Coleoptera	Curculionidae	Scolytinae	Bothrosternini		Eupagiocerus	nevermanni		Schedl, 1952	811	Eupagiocerus ater	5061	Schedl KE (1952e) Neotropische Scolytoidea, III. 110 Beitrag. Dusenia 3(5): 343&ndash;366.	synonym	{"page for start of description":"350"}
5062	Eupagiocerus serratus	Animalia	Arthropoda	Insecta	Coleoptera	Curculionidae	Scolytinae	Bothrosternini		Eupagiocerus	serratus		Wood, 1961	811	Eupagiocerus ater	5062	Wood SL (1961c) New species of bark beetles (Coleoptera: Scolytidae), mostly Mexican. Part VI. The Great Basin Naturalist 21: 87&ndash;107.	synonym	{"page for start of description":"104"}
813	Eupagiocerus vastus	Animalia	Arthropoda	Insecta	Coleoptera	Curculionidae	Scolytinae	Bothrosternini		Eupagiocerus	vastus		Wood, 1965	813	Eupagiocerus vastus	813	Wood SL (1965) The genus <i>Eupagiocerus</i> Blandford (Coleoptera: Scolytidae). The Great Basin Naturalist 25: 31&ndash;35.	accepted	{"page for start of description":"34"}
820	Hylastinus fiorii	Animalia	Arthropoda	Insecta	Coleoptera	Curculionidae	Scolytinae	Bothrosternini		Hylastinus	fiorii		Eggers, 1908	815	Pagiocerus frontalis	820	Eggers H (1908a) Funf neue Borkenkäfer. Entomologische Blätter 4: 214&ndash;217.	synonym	{"page for start of description":"215"}
13374	Hylesinus reticulatus	Animalia	Arthropoda	Insecta	Coleoptera	Curculionidae	Scolytinae	Bothrosternini		Hylesinus	reticulatus		Chapuis, 1869	792	Cnesinus reticulatus	13374	Chapuis F (1869) Synopsis des Scolytides. (Prodrome d’un travail monographique). J. Desoer, Liège 61 pp.	synonym (basionym)	{"page for start of description":"29"}
13373	Nemophilus gibbus	Animalia	Arthropoda	Insecta	Coleoptera	Curculionidae	Scolytinae	Bothrosternini		Nemophilus	gibbus		Chapuis, 1869	754	Cnesinus gibbus	13373	Chapuis F (1869) Synopsis des Scolytides. (Prodrome d’un travail monographique). J. Desoer, Liège 61 pp.	synonym (basionym)	{"page for start of description":"28"}
801	Nemophilus strigillatus	Animalia	Arthropoda	Insecta	Coleoptera	Curculionidae	Scolytinae	Bothrosternini		Nemophilus	strigillatus		Chapuis, 1869	800	Cnesinus strigicollis	801	Chapuis F (1869) Synopsis des Scolytides. (Prodrome d’un travail monographique). J. Desoer, Liège 61 pp.	synonym	{"page for start of description":"27"}
824	Pagiocerus carabiacus	Animalia	Arthropoda	Insecta	Coleoptera	Curculionidae	Scolytinae	Bothrosternini		Pagiocerus	carabiacus		Eggers, 1940	815	Pagiocerus frontalis	824	Eggers H (1940a) Borkenkäfer aus Südamerica (Coleoptera: Ipidae), IX. Insel Guadeloupe. Arbeiten über Morphologische und Taxonomische Entomologie aus Berlin-Dahlem 7(2): 123&ndash;141.	synonym	{"page for start of description":"136"}
822	Pagiocerus chiriquensis	Animalia	Arthropoda	Insecta	Coleoptera	Curculionidae	Scolytinae	Bothrosternini		Pagiocerus	chiriquensis		Eggers, 1928	815	Pagiocerus frontalis	822	Eggers H (1928a) Ipidae (Coleoptera) da America do Sul. Archivos do Instituto de Biologia Vegetal, Rio de Janeiro 1: 83&ndash;99.	synonym	{"page for start of description":"92"}
814	Pagiocerus cribricollis	Animalia	Arthropoda	Insecta	Coleoptera	Curculionidae	Scolytinae	Bothrosternini		Pagiocerus	cribricollis		Eichhoff, 1868	814	Pagiocerus cribricollis	814	Eichhoff WJ (1868b) Neue amerikanische Borkenkäfer-Gattung und Arten (Zweites Stück). Berliner Entomologische Zeitschrift 12: 145&ndash;152.	accepted	{"page for start of description":"148"}
846	Pagiocerus eggersi	Animalia	Arthropoda	Insecta	Coleoptera	Curculionidae	Scolytinae	Bothrosternini		Pagiocerus	eggersi		Wood, 2007	846	Pagiocerus eggersi	846	Wood SL (2007) Bark and ambrosia beetles of South America (Coleoptera: Scolytidae). Monte L. Bean Science Museum, Provo, Utah 900 pp.	accepted	{"page for start of description":"100"}
815	Pagiocerus frontalis	Animalia	Arthropoda	Insecta	Coleoptera	Curculionidae	Scolytinae	Bothrosternini		Pagiocerus	frontalis		(Fabricius, 1801)	815	Pagiocerus frontalis	815	Fabricius JC (1801) Systema eleutheratorum secundum ordines, genera, species: adiectis synonimis, locis, observationibus, descriptionibus. Tomus II. Impensis Bibliopolii Academici Novi, Kiliae 687 pp.	accepted	{"page for start of description":"389"}
825	Pagiocerus luederwaldti	Animalia	Arthropoda	Insecta	Coleoptera	Curculionidae	Scolytinae	Bothrosternini		Pagiocerus	luederwaldti		Eggers, 1928	825	Pagiocerus luederwaldti	825	Eggers H (1928a) Ipidae (Coleoptera) da America do Sul. Archivos do Instituto de Biologia Vegetal, Rio de Janeiro 1: 83&ndash;99.	accepted	{"page for start of description":"93"}
826	Pagiocerus major	Animalia	Arthropoda	Insecta	Coleoptera	Curculionidae	Scolytinae	Bothrosternini		Pagiocerus	major		Schedl, 1976	825	Pagiocerus luederwaldti	826	Schedl KE (1976) Neotropische Scolytoidea, XIII. 323 Beitrag zur Morphologie und Systematik der Scolytoidea. Entomologische Abhandlungen, Staatliches Museum für Tierkunde in Dresden 41(3): 49&ndash;92.	synonym	{"page for start of description":"64"}
823	Pagiocerus nitidus	Animalia	Arthropoda	Insecta	Coleoptera	Curculionidae	Scolytinae	Bothrosternini		Pagiocerus	nitidus		Eggers, 1930	815	Pagiocerus frontalis	823	Eggers H (1930a) Borkenkäfer (Ipidae, Col.) aus Südamerika, III. Entomologische Blätter 26(4): 163&ndash;171.	synonym	{"page for start of description":"170"}
827	Pagiocerus punctatus	Animalia	Arthropoda	Insecta	Coleoptera	Curculionidae	Scolytinae	Bothrosternini		Pagiocerus	punctatus		Eggers, 1928	827	Pagiocerus punctatus	827	Eggers H (1928a) Ipidae (Coleoptera) da America do Sul. Archivos do Instituto de Biologia Vegetal, Rio de Janeiro 1: 83&ndash;99.	accepted	{"page for start of description":"93"}
818	Pagiocerus rimosus	Animalia	Arthropoda	Insecta	Coleoptera	Curculionidae	Scolytinae	Bothrosternini		Pagiocerus	rimosus		Eichhoff, 1868	815	Pagiocerus frontalis	818	Eichhoff WJ (1868b) Neue amerikanische Borkenkäfer-Gattung und Arten (Zweites Stück). Berliner Entomologische Zeitschrift 12: 145&ndash;152.	synonym	{"page for start of description":"148"}
821	Pagiocerus zeae	Animalia	Arthropoda	Insecta	Coleoptera	Curculionidae	Scolytinae	Bothrosternini		Pagiocerus	zeae		Eggers, 1928	815	Pagiocerus frontalis	821	Eggers H (1928a) Ipidae (Coleoptera) da America do Sul. Archivos do Instituto de Biologia Vegetal, Rio de Janeiro 1: 83&ndash;99.	synonym	{"page for start of description":"92"}
716	Sternobothrus ater	Animalia	Arthropoda	Insecta	Coleoptera	Curculionidae	Scolytinae	Bothrosternini		Sternobothrus	ater		(Schedl, 1952)	716	Sternobothrus ater	716	Schedl KE (1952e) Neotropische Scolytoidea, III. 110 Beitrag. Dusenia 3(5): 343&ndash;366.	accepted	{"page for start of description":"352"}
829	Sternobothrus bicaudatus	Animalia	Arthropoda	Insecta	Coleoptera	Curculionidae	Scolytinae	Bothrosternini		Sternobothrus	bicaudatus		(Blandford, 1896)	829	Sternobothrus bicaudatus	829	Blandford WFH (1896d) Scolytidae. Biologia Centrali-Americana, Coleoptera 4(6): 97&ndash;144.	accepted	{"page for start of description":"133"}
722	Sternobothrus bicostatus	Animalia	Arthropoda	Insecta	Coleoptera	Curculionidae	Scolytinae	Bothrosternini		Sternobothrus	bicostatus		(Schedl, 1936)	722	Sternobothrus bicostatus	722	Schedl KE (1936a) Scolytidae und Platypodidae (Coleopt.) - neue Zentral- und Südamerikanische Arten (36 Beitrag). Archivos do Instituto de Biologia Vegetal, Rio de Janeiro 3(1): 99&ndash;110.	accepted	{"page for start of description":"106"}
831	Sternobothrus cancellatus	Animalia	Arthropoda	Insecta	Coleoptera	Curculionidae	Scolytinae	Bothrosternini		Sternobothrus	cancellatus		(Chapuis, 1869)	831	Sternobothrus cancellatus	831	Chapuis F (1869) Synopsis des Scolytides. (Prodrome d’un travail monographique). J. Desoer, Liège 61 pp.	accepted	{"page for start of description":"25"}
832	Sternobothrus carinatus	Animalia	Arthropoda	Insecta	Coleoptera	Curculionidae	Scolytinae	Bothrosternini		Sternobothrus	carinatus		Eggers, 1943	832	Sternobothrus carinatus	832	Eggers H (1943d) Borkenkäfer (Col., Ipidae) aus Südamerika, X. Bolivia. Mitteilungen der Münchener Entomologischen Gesellschaft 33: 344&ndash;389.	accepted	{"page for start of description":"373"}
833	Sternobothrus costatus	Animalia	Arthropoda	Insecta	Coleoptera	Curculionidae	Scolytinae	Bothrosternini		Sternobothrus	costatus		(Chapuis, 1869)	833	Sternobothrus costatus	833	Chapuis F (1869) Synopsis des Scolytides. (Prodrome d’un travail monographique). J. Desoer, Liège 61 pp.	accepted	{"page for start of description":"25"}
765	Sternobothrus marginicollis	Animalia	Arthropoda	Insecta	Coleoptera	Curculionidae	Scolytinae	Bothrosternini		Sternobothrus	marginicollis		(Eggers, 1931)	765	Sternobothrus marginicollis	765	Eggers H (1931a) Borkenkäfer (Ipidae, Col.) aus Südamerika, III. Entomologische Blätter 27: 14&ndash;23.	accepted	{"page for start of description":"15"}
836	Sternobothrus opaculus	Animalia	Arthropoda	Insecta	Coleoptera	Curculionidae	Scolytinae	Bothrosternini		Sternobothrus	opaculus		Schedl, 1963	836	Sternobothrus opaculus	836	Schedl KE (1963f) Neotropische Scolytoidea, VII. 211 Beitrag. Reichenbachia 1(27): 209&ndash;234.	accepted	{"page for start of description":"218"}
779	Sternobothrus paraguayensis	Animalia	Arthropoda	Insecta	Coleoptera	Curculionidae	Scolytinae	Bothrosternini		Sternobothrus	paraguayensis		(Schedl, 1936)	779	Sternobothrus paraguayensis	779	Schedl KE (1936a) Scolytidae und Platypodidae (Coleopt.) - neue Zentral- und Südamerikanische Arten (36 Beitrag). Archivos do Instituto de Biologia Vegetal, Rio de Janeiro 3(1): 99&ndash;110.	accepted	{"page for start of description":"107"}
783	Sternobothrus pilosus	Animalia	Arthropoda	Insecta	Coleoptera	Curculionidae	Scolytinae	Bothrosternini		Sternobothrus	pilosus		(Eggers, 1943)	783	Sternobothrus pilosus	783	Eggers H (1943d) Borkenkäfer (Col., Ipidae) aus Südamerika, X. Bolivia. Mitteilungen der Münchener Entomologischen Gesellschaft 33: 344&ndash;389.	accepted	{"page for start of description":"378"}
788	Sternobothrus pumilus	Animalia	Arthropoda	Insecta	Coleoptera	Curculionidae	Scolytinae	Bothrosternini		Sternobothrus	pumilus		(Eggers, 1931)	788	Sternobothrus pumilus	788	Eggers H (1931b) Borkenkäfer (Ipidae, Col.) aus Südamerika, IV. Wiener Entomologische Zeitung 48(1): 29&ndash;42.	accepted	{"page for start of description":"34"}
837	Sternobothrus rufonitidus	Animalia	Arthropoda	Insecta	Coleoptera	Curculionidae	Scolytinae	Bothrosternini		Sternobothrus	rufonitidus		Schedl, 1952	837	Sternobothrus rufonitidus	837	Schedl KE (1952e) Neotropische Scolytoidea, III. 110 Beitrag. Dusenia 3(5): 343&ndash;366.	accepted	{"page for start of description":"351"}
838	Sternobothrus sculpturatus	Animalia	Arthropoda	Insecta	Coleoptera	Curculionidae	Scolytinae	Bothrosternini		Sternobothrus	sculpturatus		(Blandford, 1896)	838	Sternobothrus sculpturatus	838	Blandford WFH (1896d) Scolytidae. Biologia Centrali-Americana, Coleoptera 4(6): 97&ndash;144.	accepted	{"page for start of description":"132"}
704	Sternobothrus suturalis	Animalia	Arthropoda	Insecta	Coleoptera	Curculionidae	Scolytinae	Bothrosternini		Sternobothrus	suturalis		(Eggers, 1931)	704	Sternobothrus suturalis	704	Eggers H (1931b) Borkenkäfer (Ipidae, Col.) aus Südamerika, IV. Wiener Entomologische Zeitung 48(1): 29&ndash;42.	accepted	{"page for start of description":"32"}
807	Sternobothrus transitus	Animalia	Arthropoda	Insecta	Coleoptera	Curculionidae	Scolytinae	Bothrosternini		Sternobothrus	transitus		(Schedl, 1976)	807	Sternobothrus transitus	807	Schedl KE (1976) Neotropische Scolytoidea, XIII. 323 Beitrag zur Morphologie und Systematik der Scolytoidea. Entomologische Abhandlungen, Staatliches Museum für Tierkunde in Dresden 41(3): 49&ndash;92.	accepted	{"page for start of description":"63"}
830	Sternobothrus tuberculatus	Animalia	Arthropoda	Insecta	Coleoptera	Curculionidae	Scolytinae	Bothrosternini		Sternobothrus	tuberculatus		Eggers, 1951	829	Sternobothrus bicaudatus	830	Eggers H (1951) Borkenkäfer (Ipidae, Col.) aus Südamerika, XII. Entomologische Blätter 45-46: 144&ndash;154.	synonym	{"page for start of description":"152"}
5731	Sternobothrus vexator	Animalia	Arthropoda	Insecta	Coleoptera	Curculionidae	Scolytinae	Bothrosternini		Sternobothrus	vexator		(Schedl, 1963)	5731	Sternobothrus vexator	5731	Schedl KE (1963f) Neotropische Scolytoidea, VII. 211 Beitrag. Reichenbachia 1(27): 209&ndash;234.	accepted	{"page for start of description":"220"}
1959	Carphodicticus cristatus	Animalia	Arthropoda	Insecta	Coleoptera	Curculionidae	Scolytinae	Carphodicticini		Carphodicticus	cristatus		Wood, 1971	1959	Carphodicticus cristatus	1959	Wood SL (1971a) New records and species of neotropical bark beetles (Scolytidae: Coleoptera), Part V. Brigham Young University Science Bulletin 15(3): 1&ndash;54.	accepted	{"page for start of description":"19"}
17077	Craniodicticus cinnamomi	Animalia	Arthropoda	Insecta	Coleoptera	Curculionidae	Scolytinae	Carphodicticini		Craniodicticus	cinnamomi		Lin & Beaver, 2023	17077	Craniodicticus cinnamomi	17077	Lin CS, Beaver RA (2023) A new species of <i>Craniodicticus</i> Blandford (Coleoptera: Curculionidae: Scolytinae: Carphodicticini) from Taiwan, with notes on its biology. Taiwania 68(2): 129&ndash;134. <a target="_blank" href="https://doi.org/10.6165/tai.2023.68.129">https://doi.org/10.6165/tai.2023.68.129</a>	accepted	{"page for start of description":"129"}
7984	Craniodicticus minor	Animalia	Arthropoda	Insecta	Coleoptera	Curculionidae	Scolytinae	Carphodicticini		Craniodicticus	minor		Eggers, 1936	7984	Craniodicticus minor	7984	Eggers H (1936a) Neue Borkenkäfer (Scolytidae, Col.) aus Indien. Annals and Magazine of Natural History. Ser. 10, 17(102): 626&ndash;636. <a target="_blank" href="https://doi.org/10.1080/00222933608655163">https://doi.org/10.1080/00222933608655163</a>	accepted	{"page for start of description":"635"}
7985	Craniodicticus mucronatus	Animalia	Arthropoda	Insecta	Coleoptera	Curculionidae	Scolytinae	Carphodicticini		Craniodicticus	mucronatus		Blandford, 1895	7985	Craniodicticus mucronatus	7985	Blandford WFH (1895) A list of the Scolytidae collected in Ceylon by Mr. George Lewis, with descriptions of new species. Annals and Magazine of Natural History. Ser. 6, 15: 315&ndash;328.	accepted	{"page for start of description":"317"}
7986	Craniodicticus sabahensis	Animalia	Arthropoda	Insecta	Coleoptera	Curculionidae	Scolytinae	Carphodicticini		Craniodicticus	sabahensis		Beaver, 1999	7986	Craniodicticus sabahensis	7986	Beaver RA (1999) A new <i>Craniodicticus</i> from Borneo (Col., Scolytidae) with a key to species. Entomologist's Monthly Magazine 135: 201&ndash;204.	accepted	{"page for start of description":"202"}
1960	Dendrodicticus argentiniae	Animalia	Arthropoda	Insecta	Coleoptera	Curculionidae	Scolytinae	Carphodicticini		Dendrodicticus	argentiniae		Schedl, 1958	1960	Dendrodicticus argentiniae	1960	Schedl KE (1958a) Fauna Argentinensis. VII. 137 Beitrag. Acta Zoologica Lilloana 16: 33&ndash;46.	accepted	{"page for start of description":"37"}
1135	Chaetophloeus andinus	Animalia	Arthropoda	Insecta	Coleoptera	Curculionidae	Scolytinae	Chaetophloeini		Chaetophloeus	andinus		Wood, 1971	1135	Chaetophloeus andinus	1135	Wood SL (1971a) New records and species of neotropical bark beetles (Scolytidae: Coleoptera), Part V. Brigham Young University Science Bulletin 15(3): 1&ndash;54.	accepted	{"page for start of description":"9"}
1136	Chaetophloeus atlanticus	Animalia	Arthropoda	Insecta	Coleoptera	Curculionidae	Scolytinae	Chaetophloeini		Chaetophloeus	atlanticus		Bright, 1981	1136	Chaetophloeus atlanticus	1136	Bright DE (1981b) Studies on West Indian Scolytidae (Coleoptera) 1. New species, new distribution records and taxonomic notes. Studies on Neotropical Fauna and Environment 16(3): 151&ndash;164.	accepted	{"page for start of description":"158"}
14146	Chaetophloeus bahamaensis	Animalia	Arthropoda	Insecta	Coleoptera	Curculionidae	Scolytinae	Chaetophloeini		Chaetophloeus	bahamaensis		Bright, 2019	14146	Chaetophloeus bahamaensis	14146	Bright DE (2019) A Taxonomic Monograph of the Bark and Ambrosia Beetles of the West Indies (Coleoptera: Curculionoidea: Scolytidae). Occasional Papers of the Florida State Collection of Arthropods 12: 1&ndash;491.	accepted	{"page for start of description":"56"}
15993	Chaetophloeus beaveri	Animalia	Arthropoda	Insecta	Coleoptera	Curculionidae	Scolytinae	Chaetophloeini		Chaetophloeus	beaveri		Petrov, 2021	15993	Chaetophloeus beaveri	15993	Petrov AV (2021) Description of a new species of the Scolytine genus <i>Chaetophloeus</i> LeConte, 1876 (Coleoptera, Curculionidae: Scolytinae) from Peru. Entomological Review 101(3): 382&ndash;387. <a target="_blank" href="https://doi.org/10.1134/S001387383101009X">https://doi.org/10.1134/S001387383101009X</a>	accepted	{"page for start of description":"383"}
1137	Chaetophloeus braziliensis	Animalia	Arthropoda	Insecta	Coleoptera	Curculionidae	Scolytinae	Chaetophloeini		Chaetophloeus	braziliensis		(Blackman, 1940)	1137	Chaetophloeus braziliensis	1137	Blackman MW (1940b) The scolytid beetles of the genus <i>Renocis</i> Casey, with descriptions of nine new species. Proceedings of the United States National Museum 88(3084): 373&ndash;401.	accepted	{"page for start of description":"398"}
1138	Chaetophloeus chapini	Animalia	Arthropoda	Insecta	Coleoptera	Curculionidae	Scolytinae	Chaetophloeini		Chaetophloeus	chapini		(Blackman, 1943)	1138	Chaetophloeus chapini	1138	Blackman MW (1943d) New species of American scolytid beetles, mostly neotropical. Proceedings of the United States National Museum 94(3174): 371&ndash;399.	accepted	{"page for start of description":"390"}
1139	Chaetophloeus confinis	Animalia	Arthropoda	Insecta	Coleoptera	Curculionidae	Scolytinae	Chaetophloeini		Chaetophloeus	confinis		Wood, 1983	1139	Chaetophloeus confinis	1139	Wood SL (1983) New synonymy and new species of American bark beetles (Coleoptera: Scolytidae), Part IX. The Great Basin Naturalist 43(4): 647&ndash;659.	accepted	{"page for start of description":"652"}
1140	Chaetophloeus coronatus	Animalia	Arthropoda	Insecta	Coleoptera	Curculionidae	Scolytinae	Chaetophloeini		Chaetophloeus	coronatus		(Chapuis, 1869)	1140	Chaetophloeus coronatus	1140	Chapuis F (1869) Synopsis des Scolytides. (Prodrome d’un travail monographique). J. Desoer, Liège 61 pp.	accepted	{"page for start of description":"39"}
1141	Chaetophloeus cubensis	Animalia	Arthropoda	Insecta	Coleoptera	Curculionidae	Scolytinae	Chaetophloeini		Chaetophloeus	cubensis		Bright, 1981	1141	Chaetophloeus cubensis	1141	Bright DE (1981b) Studies on West Indian Scolytidae (Coleoptera) 1. New species, new distribution records and taxonomic notes. Studies on Neotropical Fauna and Environment 16(3): 151&ndash;164.	accepted	{"page for start of description":"159"}
1142	Chaetophloeus fasciatus	Animalia	Arthropoda	Insecta	Coleoptera	Curculionidae	Scolytinae	Chaetophloeini		Chaetophloeus	fasciatus		(Blackman, 1940)	1142	Chaetophloeus fasciatus	1142	Blackman MW (1940b) The scolytid beetles of the genus <i>Renocis</i> Casey, with descriptions of nine new species. Proceedings of the United States National Museum 88(3084): 373&ndash;401.	accepted	{"page for start of description":"385"}
17214	Chaetophloeus flourensiae	Animalia	Arthropoda	Insecta	Coleoptera	Curculionidae	Scolytinae	Chaetophloeini		Chaetophloeus	flourensiae		Atkinson, 2024	17214	Chaetophloeus flourensiae	17214	Atkinson TH (2024) New species, new synonymy, taxonomic notes and new records of bark and ambrosia beetles from the southwestern United States and northern Mexico (Coleoptera: Curculionidae: Platypodinae and Scolytinae). Zootaxa 5424(2): 151&ndash;175. <a target="_blank" href="https://doi.org/10.11646/zootaxa.5424.2.1">https://doi.org/10.11646/zootaxa.5424.2.1</a>	accepted	{"page for start of description":"152"}
1143	Chaetophloeus heterodoxus	Animalia	Arthropoda	Insecta	Coleoptera	Curculionidae	Scolytinae	Chaetophloeini		Chaetophloeus	heterodoxus		(Casey, 1886)	1143	Chaetophloeus heterodoxus	1143	Casey TL (1886) Descriptive notices of North American Coleoptera, I. Bulletin of the California Academy of Sciences 6: 156&ndash;264.	accepted	{"page for start of description":"258"}
1144	Chaetophloeus howdeni	Animalia	Arthropoda	Insecta	Coleoptera	Curculionidae	Scolytinae	Chaetophloeini		Chaetophloeus	howdeni		Bright, 1972	1144	Chaetophloeus howdeni	1144	Bright DE (1972a) The Scolytidae and Platypodidae of Jamaica. Bulletin of the Institute of Jamaica, Science Series 21: 1&ndash;108.	accepted	{"page for start of description":"36"}
1145	Chaetophloeus hystrix	Animalia	Arthropoda	Insecta	Coleoptera	Curculionidae	Scolytinae	Chaetophloeini		Chaetophloeus	hystrix		(LeConte, 1858)	1145	Chaetophloeus hystrix	1145	LeConte JL (1858) Description of new species of Coleoptera, chiefly collected by the United States and Mexican Boundary Commission, under Major W. H. Emory, U.S.A. Proceedings of the Academy of Natural Sciences of Philadelphia 4: 59&ndash;89.	accepted	{"page for start of description":"81"}
1146	Chaetophloeus insularis	Animalia	Arthropoda	Insecta	Coleoptera	Curculionidae	Scolytinae	Chaetophloeini		Chaetophloeus	insularis		(Blackman, 1940)	1146	Chaetophloeus insularis	1146	Blackman MW (1940b) The scolytid beetles of the genus <i>Renocis</i> Casey, with descriptions of nine new species. Proceedings of the United States National Museum 88(3084): 373&ndash;401.	accepted	{"page for start of description":"400"}
1148	Chaetophloeus lasius	Animalia	Arthropoda	Insecta	Coleoptera	Curculionidae	Scolytinae	Chaetophloeini		Chaetophloeus	lasius		Wood, 1956	1148	Chaetophloeus lasius	1148	Wood SL (1956c) New species of bark beetles (Coleoptera: Scolytidae), mostly Mexican, Part III. The Canadian Entomologist 88: 247&ndash;258. <a target="_blank" href="https://doi.org/10.4039/Ent88247-6">https://doi.org/10.4039/Ent88247-6</a>	accepted	{"page for start of description":"251"}
14147	Chaetophloeus longisetum	Animalia	Arthropoda	Insecta	Coleoptera	Curculionidae	Scolytinae	Chaetophloeini		Chaetophloeus	longisetum		Bright, 2019	14147	Chaetophloeus longisetum	14147	Bright DE (2019) A Taxonomic Monograph of the Bark and Ambrosia Beetles of the West Indies (Coleoptera: Curculionoidea: Scolytidae). Occasional Papers of the Florida State Collection of Arthropods 12: 1&ndash;491.	accepted	{"page for start of description":"60"}
1149	Chaetophloeus maclayi	Animalia	Arthropoda	Insecta	Coleoptera	Curculionidae	Scolytinae	Chaetophloeini		Chaetophloeus	maclayi		(Bruck, 1936)	1149	Chaetophloeus maclayi	1149	Bruck CR (1936) New Scolytidae (Coleoptera) of southern California with a key to the species of <i>Pseudothysanoes</i> Blackman. Bulletin of the Southern California Academy of Sciences 35(1): 30&ndash;38.	accepted	{"page for start of description":"35"}
1150	Chaetophloeus mandibularis	Animalia	Arthropoda	Insecta	Coleoptera	Curculionidae	Scolytinae	Chaetophloeini		Chaetophloeus	mandibularis		Bright, 1981	1150	Chaetophloeus mandibularis	1150	Bright DE (1981b) Studies on West Indian Scolytidae (Coleoptera) 1. New species, new distribution records and taxonomic notes. Studies on Neotropical Fauna and Environment 16(3): 151&ndash;164.	accepted	{"page for start of description":"160"}
1151	Chaetophloeus mexicanus	Animalia	Arthropoda	Insecta	Coleoptera	Curculionidae	Scolytinae	Chaetophloeini		Chaetophloeus	mexicanus		(Blackman, 1940)	1151	Chaetophloeus mexicanus	1151	Blackman MW (1940b) The scolytid beetles of the genus <i>Renocis</i> Casey, with descriptions of nine new species. Proceedings of the United States National Museum 88(3084): 373&ndash;401.	accepted	{"page for start of description":"397"}
1152	Chaetophloeus minimus	Animalia	Arthropoda	Insecta	Coleoptera	Curculionidae	Scolytinae	Chaetophloeini		Chaetophloeus	minimus		Wood, 1967	1152	Chaetophloeus minimus	1152	Wood SL (1967b) New records and species of Neotropical bark beetles (Scolytidae: Coleoptera). The Great Basin Naturalist 27(2): 79&ndash;97.	accepted	{"page for start of description":"95"}
14148	Chaetophloeus minutus	Animalia	Arthropoda	Insecta	Coleoptera	Curculionidae	Scolytinae	Chaetophloeini		Chaetophloeus	minutus		Bright, 2019	14148	Chaetophloeus minutus	14148	Bright DE (2019) A Taxonomic Monograph of the Bark and Ambrosia Beetles of the West Indies (Coleoptera: Curculionoidea: Scolytidae). Occasional Papers of the Florida State Collection of Arthropods 12: 1&ndash;491.	accepted	{"page for start of description":"62"}
14149	Chaetophloeus montanus	Animalia	Arthropoda	Insecta	Coleoptera	Curculionidae	Scolytinae	Chaetophloeini		Chaetophloeus	montanus		Bright, 2019	14149	Chaetophloeus montanus	14149	Bright DE (2019) A Taxonomic Monograph of the Bark and Ambrosia Beetles of the West Indies (Coleoptera: Curculionoidea: Scolytidae). Occasional Papers of the Florida State Collection of Arthropods 12: 1&ndash;491.	accepted	{"page for start of description":"62"}
1153	Chaetophloeus parkinsoniae	Animalia	Arthropoda	Insecta	Coleoptera	Curculionidae	Scolytinae	Chaetophloeini		Chaetophloeus	parkinsoniae		(Blackman, 1940)	1153	Chaetophloeus parkinsoniae	1153	Blackman MW (1940b) The scolytid beetles of the genus <i>Renocis</i> Casey, with descriptions of nine new species. Proceedings of the United States National Museum 88(3084): 373&ndash;401.	accepted	{"page for start of description":"378"}
1154	Chaetophloeus penicillatus	Animalia	Arthropoda	Insecta	Coleoptera	Curculionidae	Scolytinae	Chaetophloeini		Chaetophloeus	penicillatus		(Bruck, 1933)	1154	Chaetophloeus penicillatus	1154	Bruck CR (1933c) A new bark beetle from southern California. The Canadian Entomologist 65: 239&ndash;240.	accepted	{"page for start of description":"239"}
1155	Chaetophloeus phoradendri	Animalia	Arthropoda	Insecta	Coleoptera	Curculionidae	Scolytinae	Chaetophloeini		Chaetophloeus	phoradendri		Wood, 1969	1155	Chaetophloeus phoradendri	1155	Wood SL (1969a) New records and species of neotropical bark beetles (Scolytidae: Coleoptera), Part IV. Brigham Young University Science Bulletin 10(2): 1&ndash;46.	accepted	{"page for start of description":"8"}
1156	Chaetophloeus pouteriae	Animalia	Arthropoda	Insecta	Coleoptera	Curculionidae	Scolytinae	Chaetophloeini		Chaetophloeus	pouteriae		Wood, 1986	1156	Chaetophloeus pouteriae	1156	Wood SL (1986a) New synonymy and new species of American bark beetles (Coleoptera: Scolytidae), Part XI. The Great Basin Naturalist 46(2): 265&ndash;273.	accepted	{"page for start of description":"269"}
1157	Chaetophloeus pruinosus	Animalia	Arthropoda	Insecta	Coleoptera	Curculionidae	Scolytinae	Chaetophloeini		Chaetophloeus	pruinosus		(Blackman, 1940)	1157	Chaetophloeus pruinosus	1157	Blackman MW (1940b) The scolytid beetles of the genus <i>Renocis</i> Casey, with descriptions of nine new species. Proceedings of the United States National Museum 88(3084): 373&ndash;401.	accepted	{"page for start of description":"383"}
16272	Chaetophloeus psittacanthi	Animalia	Arthropoda	Insecta	Coleoptera	Curculionidae	Scolytinae	Chaetophloeini		Chaetophloeus	psittacanthi		Burgos & Atkinson, 2022	16272	Chaetophloeus psittacanthi	16272	Burgos A, Atkinson TH (2022) New species and new records of <i>Chaetophloeus</i> LeConte (Coleoptera: Curculionidae: Scolytinae) from Mexico. Zootaxa 5174(1): 73&ndash;84. <a target="_blank" href="https://doi.org/10.11646/zootaxa.5174.1.5">https://doi.org/10.11646/zootaxa.5174.1.5</a>	accepted	{"page for start of description":"73"}
1158	Chaetophloeus struthanthi	Animalia	Arthropoda	Insecta	Coleoptera	Curculionidae	Scolytinae	Chaetophloeini		Chaetophloeus	struthanthi		Wood, 1967	1158	Chaetophloeus struthanthi	1158	Wood SL (1967b) New records and species of Neotropical bark beetles (Scolytidae: Coleoptera). The Great Basin Naturalist 27(2): 79&ndash;97.	accepted	{"page for start of description":"96"}
1159	Chaetophloeus sulcatus	Animalia	Arthropoda	Insecta	Coleoptera	Curculionidae	Scolytinae	Chaetophloeini		Chaetophloeus	sulcatus		(Wood, 1956)	1159	Chaetophloeus sulcatus	1159	Wood SL (1956c) New species of bark beetles (Coleoptera: Scolytidae), mostly Mexican, Part III. The Canadian Entomologist 88: 247&ndash;258. <a target="_blank" href="https://doi.org/10.4039/Ent88247-6">https://doi.org/10.4039/Ent88247-6</a>	accepted	{"page for start of description":"252"}
16273	Chaetophloeus woodi	Animalia	Arthropoda	Insecta	Coleoptera	Curculionidae	Scolytinae	Chaetophloeini		Chaetophloeus	woodi		Burgos & Atkinson, 2022	16273	Chaetophloeus woodi	16273	Burgos A, Atkinson TH (2022) New species and new records of <i>Chaetophloeus</i> LeConte (Coleoptera: Curculionidae: Scolytinae) from Mexico. Zootaxa 5174(1): 73&ndash;84. <a target="_blank" href="https://doi.org/10.11646/zootaxa.5174.1.5">https://doi.org/10.11646/zootaxa.5174.1.5</a>	accepted	{"page for start of description":"77"}
14150	Chaetophloeus woodruffi	Animalia	Arthropoda	Insecta	Coleoptera	Curculionidae	Scolytinae	Chaetophloeini		Chaetophloeus	woodruffi		Bright, 2019	14150	Chaetophloeus woodruffi	14150	Bright DE (2019) A Taxonomic Monograph of the Bark and Ambrosia Beetles of the West Indies (Coleoptera: Curculionoidea: Scolytidae). Occasional Papers of the Florida State Collection of Arthropods 12: 1&ndash;491.	accepted	{"page for start of description":"64"}
16274	Chaetophloeus zapotecanus	Animalia	Arthropoda	Insecta	Coleoptera	Curculionidae	Scolytinae	Chaetophloeini		Chaetophloeus	zapotecanus		Burgos & Atkinson, 2022	16274	Chaetophloeus zapotecanus	16274	Burgos A, Atkinson TH (2022) New species and new records of <i>Chaetophloeus</i> LeConte (Coleoptera: Curculionidae: Scolytinae) from Mexico. Zootaxa 5174(1): 73&ndash;84. <a target="_blank" href="https://doi.org/10.11646/zootaxa.5174.1.5">https://doi.org/10.11646/zootaxa.5174.1.5</a>	accepted	{"page for start of description":"80"}
5791	Hylesinus hystrix	Animalia	Arthropoda	Insecta	Coleoptera	Curculionidae	Scolytinae	Chaetophloeini		Hylesinus	hystrix		LeConte, 1858	1145	Chaetophloeus hystrix	5791	LeConte JL (1858) Description of new species of Coleoptera, chiefly collected by the United States and Mexican Boundary Commission, under Major W. H. Emory, U.S.A. Proceedings of the Academy of Natural Sciences of Philadelphia 4: 59&ndash;89.	synonym (basionym)	{"page for start of description":"81"}
5808	Phloeosinus coronatus	Animalia	Arthropoda	Insecta	Coleoptera	Curculionidae	Scolytinae	Chaetophloeini		Phloeosinus	coronatus		Chapuis, 1869	1140	Chaetophloeus coronatus	5808	Chapuis F (1869) Synopsis des Scolytides. (Prodrome d’un travail monographique). J. Desoer, Liège 61 pp.	synonym (basionym)	{"page for start of description":"39"}
5163	Pseudocryphalus brittaini	Animalia	Arthropoda	Insecta	Coleoptera	Curculionidae	Scolytinae	Chaetophloeini		Pseudocryphalus	brittaini		Swaine, 1917	1143	Chaetophloeus heterodoxus	5163	Swaine JM (1917) Canadian bark-beetles. Part I. Descriptions of new species. Dominion of Canada Department of Agriculture, Entomological Branch, Bulletin 14(1): 1&ndash;32.	synonym	{"page for start of description":"20"}
5164	Pseudocryphalus criddlei	Animalia	Arthropoda	Insecta	Coleoptera	Curculionidae	Scolytinae	Chaetophloeini		Pseudocryphalus	criddlei		Swaine, 1917	1143	Chaetophloeus heterodoxus	5164	Swaine JM (1917) Canadian bark-beetles. Part I. Descriptions of new species. Dominion of Canada Department of Agriculture, Entomological Branch, Bulletin 14(1): 1&ndash;32.	synonym	{"page for start of description":"21"}
5928	Pseudocryphalus maclayi	Animalia	Arthropoda	Insecta	Coleoptera	Curculionidae	Scolytinae	Chaetophloeini		Pseudocryphalus	maclayi		Bruck, 1936	1149	Chaetophloeus maclayi	5928	Bruck CR (1936) New Scolytidae (Coleoptera) of southern California with a key to the species of <i>Pseudothysanoes</i> Blackman. Bulletin of the Southern California Academy of Sciences 35(1): 30&ndash;38.	synonym (basionym)	{"page for start of description":"35"}
5795	Renocis blackmani	Animalia	Arthropoda	Insecta	Coleoptera	Curculionidae	Scolytinae	Chaetophloeini		Renocis	blackmani		Nunberg, 1956	1151	Chaetophloeus mexicanus	5795	Nunberg M (1956c) Zmiany nazw i synonimika niektórych korników (Coleoptera, Scolytidae) [Namensänderungen und Synonymie einiger Borkenkäfer (Coleoptera, Scolytidae)]. Annales Zoologici 16(15): 207&ndash;214 + Tab. XXIX&ndash;XXX.	synonym	{"page for start of description":"208","name is a replacement name":true}
13399	Renocis braziliensis	Animalia	Arthropoda	Insecta	Coleoptera	Curculionidae	Scolytinae	Chaetophloeini		Renocis	braziliensis		Blackman, 1940	1137	Chaetophloeus braziliensis	13399	Blackman MW (1940b) The scolytid beetles of the genus <i>Renocis</i> Casey, with descriptions of nine new species. Proceedings of the United States National Museum 88(3084): 373&ndash;401.	synonym (basionym)	{"page for start of description":"398"}
5165	Renocis brunneus	Animalia	Arthropoda	Insecta	Coleoptera	Curculionidae	Scolytinae	Chaetophloeini		Renocis	brunneus		Blackman, 1940	1143	Chaetophloeus heterodoxus	5165	Blackman MW (1940b) The scolytid beetles of the genus <i>Renocis</i> Casey, with descriptions of nine new species. Proceedings of the United States National Museum 88(3084): 373&ndash;401.	synonym	{"page for start of description":"389"}
13400	Renocis chapini	Animalia	Arthropoda	Insecta	Coleoptera	Curculionidae	Scolytinae	Chaetophloeini		Renocis	chapini		Blackman, 1943	1138	Chaetophloeus chapini	13400	Blackman MW (1943d) New species of American scolytid beetles, mostly neotropical. Proceedings of the United States National Museum 94(3174): 371&ndash;399.	synonym (basionym)	{"page for start of description":"390"}
5166	Renocis conmixtus	Animalia	Arthropoda	Insecta	Coleoptera	Curculionidae	Scolytinae	Chaetophloeini		Renocis	conmixtus		Blackman, 1940	1143	Chaetophloeus heterodoxus	5166	Blackman MW (1940b) The scolytid beetles of the genus <i>Renocis</i> Casey, with descriptions of nine new species. Proceedings of the United States National Museum 88(3084): 373&ndash;401.	synonym	{"page for start of description":"392"}
5794	Renocis eggersi	Animalia	Arthropoda	Insecta	Coleoptera	Curculionidae	Scolytinae	Chaetophloeini		Renocis	eggersi		Wood, 1956	1151	Chaetophloeus mexicanus	5794	Wood SL (1956c) New species of bark beetles (Coleoptera: Scolytidae), mostly Mexican, Part III. The Canadian Entomologist 88: 247&ndash;258. <a target="_blank" href="https://doi.org/10.4039/Ent88247-6">https://doi.org/10.4039/Ent88247-6</a>	synonym	{"page for start of description":"253","name is a replacement name":true}
5929	Renocis fasciatus	Animalia	Arthropoda	Insecta	Coleoptera	Curculionidae	Scolytinae	Chaetophloeini		Renocis	fasciatus		Blackman, 1940	1142	Chaetophloeus fasciatus	5929	Blackman MW (1940b) The scolytid beetles of the genus <i>Renocis</i> Casey, with descriptions of nine new species. Proceedings of the United States National Museum 88(3084): 373&ndash;401.	synonym (basionym)	{"page for start of description":"385"}
5167	Renocis fuscus	Animalia	Arthropoda	Insecta	Coleoptera	Curculionidae	Scolytinae	Chaetophloeini		Renocis	fuscus		Blackman, 1940	1143	Chaetophloeus heterodoxus	5167	Blackman MW (1940b) The scolytid beetles of the genus <i>Renocis</i> Casey, with descriptions of nine new species. Proceedings of the United States National Museum 88(3084): 373&ndash;401.	synonym	{"page for start of description":"391"}
5162	Renocis heterodoxus	Animalia	Arthropoda	Insecta	Coleoptera	Curculionidae	Scolytinae	Chaetophloeini		Renocis	heterodoxus		Casey, 1886	1143	Chaetophloeus heterodoxus	5162	Casey TL (1886) Descriptive notices of North American Coleoptera, I. Bulletin of the California Academy of Sciences 6: 156&ndash;264.	synonym (basionym)	{"page for start of description":"258"}
1147	Renocis insularis	Animalia	Arthropoda	Insecta	Coleoptera	Curculionidae	Scolytinae	Chaetophloeini		Renocis	insularis		Blackman, 1940	1146	Chaetophloeus insularis	1147	Blackman MW (1940b) The scolytid beetles of the genus <i>Renocis</i> Casey, with descriptions of nine new species. Proceedings of the United States National Museum 88(3084): 373&ndash;401.	synonym (basionym)	{"page for start of description":"400"}
5792	Renocis mexicanus	Animalia	Arthropoda	Insecta	Coleoptera	Curculionidae	Scolytinae	Chaetophloeini		Renocis	mexicanus		Blackman, 1940	1151	Chaetophloeus mexicanus	5792	Blackman MW (1940b) The scolytid beetles of the genus <i>Renocis</i> Casey, with descriptions of nine new species. Proceedings of the United States National Museum 88(3084): 373&ndash;401.	synonym (basionym)	{"page for start of description":"397"}
5793	Renocis mexicanus	Animalia	Arthropoda	Insecta	Coleoptera	Curculionidae	Scolytinae	Chaetophloeini		Renocis	mexicanus		Eggers, 1951	1151	Chaetophloeus mexicanus	5793	Eggers H (1951) Borkenkäfer (Ipidae, Col.) aus Südamerika, XII. Entomologische Blätter 45-46: 144&ndash;154.	synonym	{"page for start of description":"149"}
5344	Renocis parkinsoniae	Animalia	Arthropoda	Insecta	Coleoptera	Curculionidae	Scolytinae	Chaetophloeini		Renocis	parkinsoniae		Blackman, 1940	1153	Chaetophloeus parkinsoniae	5344	Blackman MW (1940b) The scolytid beetles of the genus <i>Renocis</i> Casey, with descriptions of nine new species. Proceedings of the United States National Museum 88(3084): 373&ndash;401.	synonym (basionym)	{"page for start of description":"378"}
5927	Renocis penicillatus	Animalia	Arthropoda	Insecta	Coleoptera	Curculionidae	Scolytinae	Chaetophloeini		Renocis	penicillatus		Bruck, 1933	1154	Chaetophloeus penicillatus	5927	Bruck CR (1933c) A new bark beetle from southern California. The Canadian Entomologist 65: 239&ndash;240.	synonym (basionym)	{"page for start of description":"239"}
5796	Renocis pruinosus	Animalia	Arthropoda	Insecta	Coleoptera	Curculionidae	Scolytinae	Chaetophloeini		Renocis	pruinosus		Blackman, 1940	1157	Chaetophloeus pruinosus	5796	Blackman MW (1940b) The scolytid beetles of the genus <i>Renocis</i> Casey, with descriptions of nine new species. Proceedings of the United States National Museum 88(3084): 373&ndash;401.	synonym (basionym)	{"page for start of description":"383"}
4636	Renocis sulcatus	Animalia	Arthropoda	Insecta	Coleoptera	Curculionidae	Scolytinae	Chaetophloeini		Renocis	sulcatus		Wood, 1956	1159	Chaetophloeus sulcatus	4636	Wood SL (1956c) New species of bark beetles (Coleoptera: Scolytidae), mostly Mexican, Part III. The Canadian Entomologist 88: 247&ndash;258. <a target="_blank" href="https://doi.org/10.4039/Ent88247-6">https://doi.org/10.4039/Ent88247-6</a>	synonym (basionym)	{"page for start of description":"252"}
12530	Coptonotus cyclopus	Animalia	Arthropoda	Insecta	Coleoptera	Curculionidae	Scolytinae	Coptonotini		Coptonotus	cyclopus		Chapuis, 1869	12530	Coptonotus cyclopus	12530	Chapuis F (1869) Synopsis des Scolytides. (Prodrome d’un travail monographique). J. Desoer, Liège 61 pp.	accepted	{"page for start of description":"11"}
17393	Coptonotus doppelganger	Animalia	Arthropoda	Insecta	Coleoptera	Curculionidae	Scolytinae	Coptonotini		Coptonotus	doppelganger		Smith & Cognato, 2016	17393	Coptonotus doppelganger	17393	Smith SM, Cognato AI (2016) A revision of <i>Coptonotus</i> Chapuis, 1869 (Coleoptera: Curculionidae: Coptonotinae) with notes on Its biology. The Coleopterists Bulletin 70(3): 409&ndash;428.	accepted	{"page for start of description":"417"}
12531	Coptonotus striatus	Animalia	Arthropoda	Insecta	Coleoptera	Curculionidae	Scolytinae	Coptonotini		Coptonotus	striatus		Eggers, 1933	12531	Coptonotus striatus	12531	Eggers H (1933f) Borkenkäfer (Ipidae, Col.) aus Südamerika, VI. Material des Muséum Paris aus Franz. Guayana und Venezuela. Travaux du Laboratoire d'Entomologie du Muséum National d'Histoire Naturelle 1(77): 1&ndash;37.	accepted	{"page for start of description":"3"}
17394	Coptonotus uteq	Animalia	Arthropoda	Insecta	Coleoptera	Curculionidae	Scolytinae	Coptonotini		Coptonotus	uteq		Smith & Cognato, 2016	17394	Coptonotus uteq	17394	Smith SM, Cognato AI (2016) A revision of <i>Coptonotus</i> Chapuis, 1869 (Coleoptera: Curculionidae: Coptonotinae) with notes on Its biology. The Coleopterists Bulletin 70(3): 409&ndash;428.	accepted	{"page for start of description":"421"}
10186	Coriacephilus coriaceus	Animalia	Arthropoda	Insecta	Coleoptera	Curculionidae	Scolytinae	Coriacephilini		Coriacephilus	coriaceus		(Eichhoff, 1878)	10186	Coriacephilus coriaceus	10186	Eichhoff WJ (1878b) Ratio, descriptio, emendatio eorum Tomicinorum qui sunt in Dr. Medin. Chapuisi et autoris ipsius collectionilbus et quos praeterea recognovit. Mémoires de la Société Royale des Sciences de Liège 8(2): 1&ndash;531.	accepted	{"page for start of description":"494"}
10187	Coriacephilus cribripennis	Animalia	Arthropoda	Insecta	Coleoptera	Curculionidae	Scolytinae	Coriacephilini		Coriacephilus	cribripennis		Schedl, 1943	10187	Coriacephilus cribripennis	10187	Schedl KE (1943) Fauna Philippinensis, VII. 78 Beitrag zur Morphologie und Systematik der <i>Scolytoidea</i>. Entomologische Blätter 39(1-2): 34&ndash;41.	accepted	{"page for start of description":"40"}
12175	Coriacephilus exiguus	Animalia	Arthropoda	Insecta	Coleoptera	Curculionidae	Scolytinae	Coriacephilini		Coriacephilus	exiguus		Beaver, 2005	12175	Coriacephilus exiguus	12175	Beaver RA (2005b) A new <i>Coriacephilus</i> Schedl from Brunei Darussalam (Coleoptera: Curculionidae: Scolytinae). Serangga 9(1-2): 55&ndash;61.	accepted	{"page for start of description":"57"}
10188	Coriacephilus proximus	Animalia	Arthropoda	Insecta	Coleoptera	Curculionidae	Scolytinae	Coriacephilini		Coriacephilus	proximus		(Eggers, 1925)	10188	Coriacephilus proximus	10188	Eggers H (1925) Ipidae aus Birma. Sborník Entomologického Oddělení Národního Musea v Praze 3(21): 151&ndash;160.	accepted	{"page for start of description":"156"}
10189	Coriacephilus xyloctonoides	Animalia	Arthropoda	Insecta	Coleoptera	Curculionidae	Scolytinae	Coriacephilini		Coriacephilus	xyloctonoides		Schedl, 1939	10189	Coriacephilus xyloctonoides	10189	Schedl KE (1939b) Malaysian Scolytidae and Platypodidae (IV). 57th contribution. Journal of the Federated Malay States Museums 18(3): 327&ndash;364.	accepted	{"page for start of description":"340"}
15589	Cryphalus birmanus	Animalia	Arthropoda	Insecta	Coleoptera	Curculionidae	Scolytinae	Coriacephilini		Cryphalus	birmanus		Eggers, 1925	10186	Coriacephilus coriaceus	15589	Eggers H (1925) Ipidae aus Birma. Sborník Entomologického Oddělení Národního Musea v Praze 3(21): 151&ndash;160.	synonym	{"page for start of description":"153"}
17205	Cryphalus proximus	Animalia	Arthropoda	Insecta	Coleoptera	Curculionidae	Scolytinae	Coriacephilini		Cryphalus	proximus		Eggers, 1925	10188	Coriacephilus proximus	17205	Eggers H (1925) Ipidae aus Birma. Sborník Entomologického Oddělení Národního Musea v Praze 3(21): 151&ndash;160.	synonym (basionym)	{"page for start of description":"156"}
15588	Stephanoderes coriaceus	Animalia	Arthropoda	Insecta	Coleoptera	Curculionidae	Scolytinae	Coriacephilini		Stephanoderes	coriaceus		Eichhoff, 1878	10186	Coriacephilus coriaceus	15588	Eichhoff WJ (1878b) Ratio, descriptio, emendatio eorum Tomicinorum qui sunt in Dr. Medin. Chapuisi et autoris ipsius collectionilbus et quos praeterea recognovit. Mémoires de la Société Royale des Sciences de Liège 8(2): 1&ndash;531.	synonym (basionym)	{"page for start of description":"494"}
3692	Amphicranus acus	Animalia	Arthropoda	Insecta	Coleoptera	Curculionidae	Scolytinae	Corthylini	Corthylina	Amphicranus	acus		Wood, 1974	3692	Amphicranus acus	3692	Wood SL (1974a) New Species of American Bark Beetles (Coleoptera: Scolytidae). Brigham Young University Science Bulletin 19(1): 1&ndash;67.	accepted	{"page for start of description":"66"}
684	Amphicranus apicalis	Animalia	Arthropoda	Insecta	Coleoptera	Curculionidae	Scolytinae	Corthylini	Corthylina	Amphicranus	apicalis		Wood, 2007	684	Amphicranus apicalis	684	Wood SL (2007) Bark and ambrosia beetles of South America (Coleoptera: Scolytidae). Monte L. Bean Science Museum, Provo, Utah 900 pp.	accepted	{"page for start of description":"698"}
4200	Amphicranus araguensis	Animalia	Arthropoda	Insecta	Coleoptera	Curculionidae	Scolytinae	Corthylini	Corthylina	Amphicranus	araguensis		Wood, 2007	4200	Amphicranus araguensis	4200	Wood SL (2007) Bark and ambrosia beetles of South America (Coleoptera: Scolytidae). Monte L. Bean Science Museum, Provo, Utah 900 pp.	accepted	{"page for start of description":"707"}
3693	Amphicranus argutus	Animalia	Arthropoda	Insecta	Coleoptera	Curculionidae	Scolytinae	Corthylini	Corthylina	Amphicranus	argutus		Wood, 1976	3693	Amphicranus argutus	3693	Wood SL (1976) New synonymy and new species of American bark beetles (Coleoptera: Scolytidae), Part III. The Great Basin Naturalist 36(3): 347&ndash;365.	accepted	{"page for start of description":"349"}
5841	Amphicranus armatus	Animalia	Arthropoda	Insecta	Coleoptera	Curculionidae	Scolytinae	Corthylini	Corthylina	Amphicranus	armatus		Schedl, 1934	3723	Amphicranus propugnatus	5841	Schedl KE (1934b) Neue Borkenkäfer. Entomologische Blätter 30: 37&ndash;39.	synonym	{"page for start of description":"37"}
686	Amphicranus attenuatus	Animalia	Arthropoda	Insecta	Coleoptera	Curculionidae	Scolytinae	Corthylini	Corthylina	Amphicranus	attenuatus		Wood, 2007	686	Amphicranus attenuatus	686	Wood SL (2007) Bark and ambrosia beetles of South America (Coleoptera: Scolytidae). Monte L. Bean Science Museum, Provo, Utah 900 pp.	accepted	{"page for start of description":"700"}
687	Amphicranus bahiae	Animalia	Arthropoda	Insecta	Coleoptera	Curculionidae	Scolytinae	Corthylini	Corthylina	Amphicranus	bahiae		Wood, 2007	687	Amphicranus bahiae	687	Wood SL (2007) Bark and ambrosia beetles of South America (Coleoptera: Scolytidae). Monte L. Bean Science Museum, Provo, Utah 900 pp.	accepted	{"page for start of description":"700"}
3694	Amphicranus balteatus	Animalia	Arthropoda	Insecta	Coleoptera	Curculionidae	Scolytinae	Corthylini	Corthylina	Amphicranus	balteatus		Blandford, 1905	3694	Amphicranus balteatus	3694	Blandford WFH (1905) Fam. Scolytidae. Biologia Centrali-Americana, Coleoptera 4(6): 281&ndash;298.	accepted	{"page for start of description":"291"}
3695	Amphicranus belti	Animalia	Arthropoda	Insecta	Coleoptera	Curculionidae	Scolytinae	Corthylini	Corthylina	Amphicranus	belti		Blandford, 1905	3695	Amphicranus belti	3695	Blandford WFH (1905) Fam. Scolytidae. Biologia Centrali-Americana, Coleoptera 4(6): 281&ndash;298.	accepted	{"page for start of description":"292"}
3696	Amphicranus bipunctatus	Animalia	Arthropoda	Insecta	Coleoptera	Curculionidae	Scolytinae	Corthylini	Corthylina	Amphicranus	bipunctatus		Eichhoff, 1878	3696	Amphicranus bipunctatus	3696	Eichhoff WJ (1878b) Ratio, descriptio, emendatio eorum Tomicinorum qui sunt in Dr. Medin. Chapuisi et autoris ipsius collectionilbus et quos praeterea recognovit. Mémoires de la Société Royale des Sciences de Liège 8(2): 1&ndash;531.	accepted	{"page for start of description":"469"}
3697	Amphicranus brasiliensis	Animalia	Arthropoda	Insecta	Coleoptera	Curculionidae	Scolytinae	Corthylini	Corthylina	Amphicranus	brasiliensis		Eggers, 1931	3697	Amphicranus brasiliensis	3697	Eggers H (1931b) Borkenkäfer (Ipidae, Col.) aus Südamerika, IV. Wiener Entomologische Zeitung 48(1): 29&ndash;42.	accepted	{"page for start of description":"37"}
4204	Amphicranus brevior	Animalia	Arthropoda	Insecta	Coleoptera	Curculionidae	Scolytinae	Corthylini	Corthylina	Amphicranus	brevior		Wood, 2007	4204	Amphicranus brevior	4204	Wood SL (2007) Bark and ambrosia beetles of South America (Coleoptera: Scolytidae). Monte L. Bean Science Museum, Provo, Utah 900 pp.	accepted	{"page for start of description":"709"}
3698	Amphicranus brevipennis	Animalia	Arthropoda	Insecta	Coleoptera	Curculionidae	Scolytinae	Corthylini	Corthylina	Amphicranus	brevipennis		Blandford, 1905	3698	Amphicranus brevipennis	3698	Blandford WFH (1905) Fam. Scolytidae. Biologia Centrali-Americana, Coleoptera 4(6): 281&ndash;298.	accepted	{"page for start of description":"293"}
3699	Amphicranus brownei	Animalia	Arthropoda	Insecta	Coleoptera	Curculionidae	Scolytinae	Corthylini	Corthylina	Amphicranus	brownei		Schedl, 1979	3699	Amphicranus brownei	3699	Schedl KE (1979c) Zur Synonymie der Borkenkäfer, XXIX. 345 Beitrag. Entomologische Arbeiten aus dem Museum Georg Frey 28: 119&ndash;132.	accepted	{"page for start of description":"128","name is a replacement name":true}
3700	Amphicranus callosus	Animalia	Arthropoda	Insecta	Coleoptera	Curculionidae	Scolytinae	Corthylini	Corthylina	Amphicranus	callosus		(Schedl, 1935)	3700	Amphicranus callosus	3700	Schedl KE (1935f) New Scolytidae and Platypodidae from Central and South America. Revista de Entomologia, São Paulo 5: 342&ndash;359.	accepted	{"page for start of description":"351"}
13298	Amphicranus caudatus	Animalia	Arthropoda	Insecta	Coleoptera	Curculionidae	Scolytinae	Corthylini	Corthylina	Amphicranus	caudatus		Eggers, 1931	3703	Amphicranus dohrni	13298	Eggers H (1931a) Borkenkäfer (Ipidae, Col.) aus Südamerika, III. Entomologische Blätter 27: 14&ndash;23.	synonym	{"page for start of description":"17"}
4643	Amphicranus collaris	Animalia	Arthropoda	Insecta	Coleoptera	Curculionidae	Scolytinae	Corthylini	Corthylina	Amphicranus	collaris		Blandford, 1905	3701	Tricolus collaris	4643	Blandford WFH (1905) Fam. Scolytidae. Biologia Centrali-Americana, Coleoptera 4(6): 281&ndash;298.	synonym (basionym)	{"page for start of description":"294"}
3702	Amphicranus cordatus	Animalia	Arthropoda	Insecta	Coleoptera	Curculionidae	Scolytinae	Corthylini	Corthylina	Amphicranus	cordatus		(Bright, 1972)	3702	Amphicranus cordatus	3702	Bright DE (1972b) New species of Scolytidae (Coleoptera) from Mexico, with additional notes. I. Tribes Xyleborini and Corthylini. The Canadian Entomologist 104(9): 1369&ndash;1385.	accepted	{"page for start of description":"1380"}
689	Amphicranus cracens	Animalia	Arthropoda	Insecta	Coleoptera	Curculionidae	Scolytinae	Corthylini	Corthylina	Amphicranus	cracens		Wood, 2007	689	Amphicranus cracens	689	Wood SL (2007) Bark and ambrosia beetles of South America (Coleoptera: Scolytidae). Monte L. Bean Science Museum, Provo, Utah 900 pp.	accepted	{"page for start of description":"701"}
3742	Amphicranus crenatus	Animalia	Arthropoda	Insecta	Coleoptera	Curculionidae	Scolytinae	Corthylini	Corthylina	Amphicranus	crenatus		Eichhoff, 1878	3739	Amphicranus thoracicus	3742	Eichhoff WJ (1878b) Ratio, descriptio, emendatio eorum Tomicinorum qui sunt in Dr. Medin. Chapuisi et autoris ipsius collectionilbus et quos praeterea recognovit. Mémoires de la Société Royale des Sciences de Liège 8(2): 1&ndash;531.	synonym	{"page for start of description":"465"}
4650	Amphicranus dentatus	Animalia	Arthropoda	Insecta	Coleoptera	Curculionidae	Scolytinae	Corthylini	Corthylina	Amphicranus	dentatus		Eggers, 1931	4013	Monarthrum dentatum	4650	Eggers H (1931a) Borkenkäfer (Ipidae, Col.) aus Südamerika, III. Entomologische Blätter 27: 14&ndash;23.	synonym (basionym)	{"page for start of description":"19"}
3703	Amphicranus dohrni	Animalia	Arthropoda	Insecta	Coleoptera	Curculionidae	Scolytinae	Corthylini	Corthylina	Amphicranus	dohrni		(Eichhoff, 1878)	3703	Amphicranus dohrni	3703	Eichhoff WJ (1878b) Ratio, descriptio, emendatio eorum Tomicinorum qui sunt in Dr. Medin. Chapuisi et autoris ipsius collectionilbus et quos praeterea recognovit. Mémoires de la Société Royale des Sciences de Liège 8(2): 1&ndash;531.	accepted	{"page for start of description":"461"}
4201	Amphicranus eggersianus	Animalia	Arthropoda	Insecta	Coleoptera	Curculionidae	Scolytinae	Corthylini	Corthylina	Amphicranus	eggersianus		Wood, 2007	4201	Amphicranus eggersianus	4201	Wood SL (2007) Bark and ambrosia beetles of South America (Coleoptera: Scolytidae). Monte L. Bean Science Museum, Provo, Utah 900 pp.	accepted	{"page for start of description":"708"}
3704	Amphicranus eichhoffi	Animalia	Arthropoda	Insecta	Coleoptera	Curculionidae	Scolytinae	Corthylini	Corthylina	Amphicranus	eichhoffi		Eggers, 1931	3704	Amphicranus eichhoffi	3704	Eggers H (1931a) Borkenkäfer (Ipidae, Col.) aus Südamerika, III. Entomologische Blätter 27: 14&ndash;23.	accepted	{"page for start of description":"17"}
688	Amphicranus electilis	Animalia	Arthropoda	Insecta	Coleoptera	Curculionidae	Scolytinae	Corthylini	Corthylina	Amphicranus	electilis		Wood, 2007	688	Amphicranus electilis	688	Wood SL (2007) Bark and ambrosia beetles of South America (Coleoptera: Scolytidae). Monte L. Bean Science Museum, Provo, Utah 900 pp.	accepted	{"page for start of description":"700"}
4607	Amphicranus electus	Animalia	Arthropoda	Insecta	Coleoptera	Curculionidae	Scolytinae	Corthylini	Corthylina	Amphicranus	electus		Wood, 1981	3699	Amphicranus brownei	4607	Wood SL (1981) Nomenclatorial changes and new species in Platypodidae and Scolytidae (Coleoptera). The Great Basin Naturalist 41(1): 121&ndash;128.	synonym	{"page for start of description":"122","name is a replacement name":true}
3740	Amphicranus elegans	Animalia	Arthropoda	Insecta	Coleoptera	Curculionidae	Scolytinae	Corthylini	Corthylina	Amphicranus	elegans		Eichhoff, 1869	3739	Amphicranus thoracicus	3740	Eichhoff WJ (1869) Neue Borkenkäfer. Berliner Entomologische Zeitschrift 12(3-4): 273&ndash;282.	synonym	{"page for start of description":"276"}
3705	Amphicranus elegantulus	Animalia	Arthropoda	Insecta	Coleoptera	Curculionidae	Scolytinae	Corthylini	Corthylina	Amphicranus	elegantulus		Schedl, 1963	3705	Amphicranus elegantulus	3705	Schedl KE (1963f) Neotropische Scolytoidea, VII. 211 Beitrag. Reichenbachia 1(27): 209&ndash;234.	accepted	{"page for start of description":"225"}
4606	Amphicranus elegantulus	Animalia	Arthropoda	Insecta	Coleoptera	Curculionidae	Scolytinae	Corthylini	Corthylina	Amphicranus	elegantulus		Schedl, 1978	3699	Amphicranus brownei	4606	Schedl KE (1978a) Neotropische Scolytoidea, XIV (Coleoptera). 335 Beitrag. Entomologische Abhandlungen, Staatliches Museum für Tierkunde in Dresden 41(8): 291&ndash;309.	synonym	{"page for start of description":"304"}
685	Amphicranus explicitus	Animalia	Arthropoda	Insecta	Coleoptera	Curculionidae	Scolytinae	Corthylini	Corthylina	Amphicranus	explicitus		Wood, 2007	685	Amphicranus explicitus	685	Wood SL (2007) Bark and ambrosia beetles of South America (Coleoptera: Scolytidae). Monte L. Bean Science Museum, Provo, Utah 900 pp.	accepted	{"page for start of description":"699"}
3706	Amphicranus fastigiatus	Animalia	Arthropoda	Insecta	Coleoptera	Curculionidae	Scolytinae	Corthylini	Corthylina	Amphicranus	fastigiatus		Blandford, 1905	3706	Amphicranus fastigiatus	3706	Blandford WFH (1905) Fam. Scolytidae. Biologia Centrali-Americana, Coleoptera 4(6): 281&ndash;298.	accepted	{"page for start of description":"296"}
3707	Amphicranus filiformis	Animalia	Arthropoda	Insecta	Coleoptera	Curculionidae	Scolytinae	Corthylini	Corthylina	Amphicranus	filiformis		Blandford, 1905	3707	Amphicranus filiformis	3707	Blandford WFH (1905) Fam. Scolytidae. Biologia Centrali-Americana, Coleoptera 4(6): 281&ndash;298.	accepted	{"page for start of description":"295"}
3708	Amphicranus fryi	Animalia	Arthropoda	Insecta	Coleoptera	Curculionidae	Scolytinae	Corthylini	Corthylina	Amphicranus	fryi		Blandford, 1905	3708	Amphicranus fryi	3708	Blandford WFH (1905) Fam. Scolytidae. Biologia Centrali-Americana, Coleoptera 4(6): 281&ndash;298.	accepted	{"page for start of description":"291"}
3709	Amphicranus fulgidus	Animalia	Arthropoda	Insecta	Coleoptera	Curculionidae	Scolytinae	Corthylini	Corthylina	Amphicranus	fulgidus		Wood, 1976	3709	Amphicranus fulgidus	3709	Wood SL (1976) New synonymy and new species of American bark beetles (Coleoptera: Scolytidae), Part III. The Great Basin Naturalist 36(3): 347&ndash;365.	accepted	{"page for start of description":"350"}
3710	Amphicranus gracilis	Animalia	Arthropoda	Insecta	Coleoptera	Curculionidae	Scolytinae	Corthylini	Corthylina	Amphicranus	gracilis		Eggers, 1943	3710	Amphicranus gracilis	3710	Eggers H (1943d) Borkenkäfer (Col., Ipidae) aus Südamerika, X. Bolivia. Mitteilungen der Münchener Entomologischen Gesellschaft 33: 344&ndash;389.	accepted	{"page for start of description":"383"}
3711	Amphicranus grouvellei	Animalia	Arthropoda	Insecta	Coleoptera	Curculionidae	Scolytinae	Corthylini	Corthylina	Amphicranus	grouvellei		Blandford, 1905	3711	Amphicranus grouvellei	3711	Blandford WFH (1905) Fam. Scolytidae. Biologia Centrali-Americana, Coleoptera 4(6): 281&ndash;298.	accepted	{"page for start of description":"294"}
14308	Amphicranus hispaniolus	Animalia	Arthropoda	Insecta	Coleoptera	Curculionidae	Scolytinae	Corthylini	Corthylina	Amphicranus	hispaniolus		Bright, 2019	14308	Amphicranus hispaniolus	14308	Bright DE (2019) A Taxonomic Monograph of the Bark and Ambrosia Beetles of the West Indies (Coleoptera: Curculionoidea: Scolytidae). Occasional Papers of the Florida State Collection of Arthropods 12: 1&ndash;491.	accepted	{"page for start of description":"396"}
3712	Amphicranus hybridus	Animalia	Arthropoda	Insecta	Coleoptera	Curculionidae	Scolytinae	Corthylini	Corthylina	Amphicranus	hybridus		Blandford, 1905	3712	Amphicranus hybridus	3712	Blandford WFH (1905) Fam. Scolytidae. Biologia Centrali-Americana, Coleoptera 4(6): 281&ndash;298.	accepted	{"page for start of description":"298"}
5755	Amphicranus incisus	Animalia	Arthropoda	Insecta	Coleoptera	Curculionidae	Scolytinae	Corthylini	Corthylina	Amphicranus	incisus		(Schedl, 1976)	5755	Amphicranus incisus	5755	Schedl KE (1976) Neotropische Scolytoidea, XIII. 323 Beitrag zur Morphologie und Systematik der Scolytoidea. Entomologische Abhandlungen, Staatliches Museum für Tierkunde in Dresden 41(3): 49&ndash;92.	accepted	{"page for start of description":"84"}
4198	Amphicranus laureli	Animalia	Arthropoda	Insecta	Coleoptera	Curculionidae	Scolytinae	Corthylini	Corthylina	Amphicranus	laureli		Wood, 2007	4198	Amphicranus laureli	4198	Wood SL (2007) Bark and ambrosia beetles of South America (Coleoptera: Scolytidae). Monte L. Bean Science Museum, Provo, Utah 900 pp.	accepted	{"page for start of description":"704"}
3713	Amphicranus lesnei	Animalia	Arthropoda	Insecta	Coleoptera	Curculionidae	Scolytinae	Corthylini	Corthylina	Amphicranus	lesnei		Hagedorn, 1905	3713	Amphicranus lesnei	3713	Hagedorn JM (1905a) Enumeratio Scolytidarum e Guyana, Venezuela et Columbia natarum Musei historico-naturalis Parisiorum, descriptionibus specierum novarum. Pars prima. Bulletin du Muséum d'Histoire Naturelle de Paris 10: 545&ndash;550.	accepted	{"page for start of description":"550"}
3714	Amphicranus macellus	Animalia	Arthropoda	Insecta	Coleoptera	Curculionidae	Scolytinae	Corthylini	Corthylina	Amphicranus	macellus		Wood, 1974	3714	Amphicranus macellus	3714	Wood SL (1974a) New Species of American Bark Beetles (Coleoptera: Scolytidae). Brigham Young University Science Bulletin 19(1): 1&ndash;67.	accepted	{"page for start of description":"64"}
3715	Amphicranus melanurus	Animalia	Arthropoda	Insecta	Coleoptera	Curculionidae	Scolytinae	Corthylini	Corthylina	Amphicranus	melanurus		(Blandford, 1904)	3715	Amphicranus melanurus	3715	Blandford WFH (1904) Scolytidae. In: . Biologia CentraliAmericana. Insecta. Coleoptera Vol. 4, Part 6. R. H. Porter, London, 225&ndash;280.	accepted	{"page for start of description":"272"}
6030	Amphicranus mexicanus	Animalia	Arthropoda	Insecta	Coleoptera	Curculionidae	Scolytinae	Corthylini	Corthylina	Amphicranus	mexicanus		Eggers, 1931	4127	Monarthrum validum	6030	Eggers H (1931a) Borkenkäfer (Ipidae, Col.) aus Südamerika, III. Entomologische Blätter 27: 14&ndash;23.	synonym	{"page for start of description":"18"}
3716	Amphicranus micans	Animalia	Arthropoda	Insecta	Coleoptera	Curculionidae	Scolytinae	Corthylini	Corthylina	Amphicranus	micans		Wood, 1976	3716	Amphicranus micans	3716	Wood SL (1976) New synonymy and new species of American bark beetles (Coleoptera: Scolytidae), Part III. The Great Basin Naturalist 36(3): 347&ndash;365.	accepted	{"page for start of description":"350"}
4197	Amphicranus micidus	Animalia	Arthropoda	Insecta	Coleoptera	Curculionidae	Scolytinae	Corthylini	Corthylina	Amphicranus	micidus		Wood, 2007	4197	Amphicranus micidus	4197	Wood SL (2007) Bark and ambrosia beetles of South America (Coleoptera: Scolytidae). Monte L. Bean Science Museum, Provo, Utah 900 pp.	accepted	{"page for start of description":"702"}
3717	Amphicranus minor	Animalia	Arthropoda	Insecta	Coleoptera	Curculionidae	Scolytinae	Corthylini	Corthylina	Amphicranus	minor		(Eggers, 1935)	3717	Amphicranus minor	3717	Eggers H (1935d) Borkenkäfer aus Südamerika (Ipidae, Col.), VIII. Vergessene und neue Gattungen (I. Teil). Revista de Entomologia, Rio de Janeiro 5(3): 329&ndash;334.	accepted	{"page for start of description":"332"}
3718	Amphicranus mirandus	Animalia	Arthropoda	Insecta	Coleoptera	Curculionidae	Scolytinae	Corthylini	Corthylina	Amphicranus	mirandus		Wood, 1974	3718	Amphicranus mirandus	3718	Wood SL (1974a) New Species of American Bark Beetles (Coleoptera: Scolytidae). Brigham Young University Science Bulletin 19(1): 1&ndash;67.	accepted	{"page for start of description":"63"}
3719	Amphicranus mucronatus	Animalia	Arthropoda	Insecta	Coleoptera	Curculionidae	Scolytinae	Corthylini	Corthylina	Amphicranus	mucronatus		Wood, 1974	3719	Amphicranus mucronatus	3719	Wood SL (1974a) New Species of American Bark Beetles (Coleoptera: Scolytidae). Brigham Young University Science Bulletin 19(1): 1&ndash;67.	accepted	{"page for start of description":"66"}
3720	Amphicranus parilis	Animalia	Arthropoda	Insecta	Coleoptera	Curculionidae	Scolytinae	Corthylini	Corthylina	Amphicranus	parilis		Wood, 1975	3720	Amphicranus parilis	3720	Wood SL (1975a) New synonymy and new species of American bark beetles (Coleoptera: Scolytidae). The Great Basin Naturalist 35(1): 21&ndash;32.	accepted	{"page for start of description":"31"}
3721	Amphicranus plaumanni	Animalia	Arthropoda	Insecta	Coleoptera	Curculionidae	Scolytinae	Corthylini	Corthylina	Amphicranus	plaumanni		Schedl, 1978	3721	Amphicranus plaumanni	3721	Schedl KE (1978a) Neotropische Scolytoidea, XIV (Coleoptera). 335 Beitrag. Entomologische Abhandlungen, Staatliches Museum für Tierkunde in Dresden 41(8): 291&ndash;309.	accepted	{"page for start of description":"305"}
3722	Amphicranus politus	Animalia	Arthropoda	Insecta	Coleoptera	Curculionidae	Scolytinae	Corthylini	Corthylina	Amphicranus	politus		Eichhoff, 1869	3722	Amphicranus politus	3722	Eichhoff WJ (1869) Neue Borkenkäfer. Berliner Entomologische Zeitschrift 12(3-4): 273&ndash;282.	accepted	{"page for start of description":"276"}
3723	Amphicranus propugnatus	Animalia	Arthropoda	Insecta	Coleoptera	Curculionidae	Scolytinae	Corthylini	Corthylina	Amphicranus	propugnatus		Blandford, 1905	3723	Amphicranus propugnatus	3723	Blandford WFH (1905) Fam. Scolytidae. Biologia Centrali-Americana, Coleoptera 4(6): 281&ndash;298.	accepted	{"page for start of description":"297"}
4203	Amphicranus quadridens	Animalia	Arthropoda	Insecta	Coleoptera	Curculionidae	Scolytinae	Corthylini	Corthylina	Amphicranus	quadridens		Wood, 2007	4203	Amphicranus quadridens	4203	Wood SL (2007) Bark and ambrosia beetles of South America (Coleoptera: Scolytidae). Monte L. Bean Science Museum, Provo, Utah 900 pp.	accepted	{"page for start of description":"708"}
3724	Amphicranus quadrimaculatus	Animalia	Arthropoda	Insecta	Coleoptera	Curculionidae	Scolytinae	Corthylini	Corthylina	Amphicranus	quadrimaculatus		Schedl, 1966	3724	Amphicranus quadrimaculatus	3724	Schedl KE (1966d) Neotropische Scolytoidea, VIII. 238 Beitrag zur Morphologie und Systematik der Scolytoidea. Entomologische Arbeiten aus dem Museum Georg Frey 17: 74&ndash;128.	accepted	{"page for start of description":"127"}
4103	Amphicranus quercus	Animalia	Arthropoda	Insecta	Coleoptera	Curculionidae	Scolytinae	Corthylini	Corthylina	Amphicranus	quercus		Wood, 1967	5320	Monarthrum quercum	4103	Wood SL (1967a) New species of bark beetles, (Coleoptera: Scolytidae), mostly Mexican, Part VII. The Great Basin Naturalist 27(1): 36&ndash;57.	synonym (basionym)	{"page for start of description":"53"}
3725	Amphicranus rameus	Animalia	Arthropoda	Insecta	Coleoptera	Curculionidae	Scolytinae	Corthylini	Corthylina	Amphicranus	rameus		Wood, 1967	3725	Amphicranus rameus	3725	Wood SL (1967a) New species of bark beetles, (Coleoptera: Scolytidae), mostly Mexican, Part VII. The Great Basin Naturalist 27(1): 36&ndash;57.	accepted	{"page for start of description":"55"}
3726	Amphicranus rasilis	Animalia	Arthropoda	Insecta	Coleoptera	Curculionidae	Scolytinae	Corthylini	Corthylina	Amphicranus	rasilis		Schedl, 1950	3726	Amphicranus rasilis	3726	Schedl KE (1950c) Neotropical Scolytoidea, II. 107 Contribution. Dusenia 1(3): 145&ndash;180.	accepted	{"page for start of description":"174"}
3741	Amphicranus retusus	Animalia	Arthropoda	Insecta	Coleoptera	Curculionidae	Scolytinae	Corthylini	Corthylina	Amphicranus	retusus		Eichhoff, 1869	3739	Amphicranus thoracicus	3741	Eichhoff WJ (1869) Neue Borkenkäfer. Berliner Entomologische Zeitschrift 12(3-4): 273&ndash;282.	synonym	{"page for start of description":"276"}
3727	Amphicranus schaufussi	Animalia	Arthropoda	Insecta	Coleoptera	Curculionidae	Scolytinae	Corthylini	Corthylina	Amphicranus	schaufussi		Blandford, 1905	3727	Amphicranus schaufussi	3727	Blandford WFH (1905) Fam. Scolytidae. Biologia Centrali-Americana, Coleoptera 4(6): 281&ndash;298.	accepted	{"page for start of description":"293"}
200096	Amphicranus sexdentatus	Animalia	Arthropoda	Insecta	Coleoptera	Curculionidae	Scolytinae	Corthylini	Corthylina	Amphicranus	sexdentatus		(Eggers, 1935)	200096	Amphicranus sexdentatus	200096	Eggers H (1935d) Borkenkäfer aus Südamerika (Ipidae, Col.), VIII. Vergessene und neue Gattungen (I. Teil). Revista de Entomologia, Rio de Janeiro 5(3): 329&ndash;334.	accepted	{"page for start of description":"331"}
3728	Amphicranus speciosus	Animalia	Arthropoda	Insecta	Coleoptera	Curculionidae	Scolytinae	Corthylini	Corthylina	Amphicranus	speciosus		(Schedl, 1934)	3728	Amphicranus speciosus	3728	Schedl KE (1934b) Neue Borkenkäfer. Entomologische Blätter 30: 37&ndash;39.	accepted	{"page for start of description":"38"}
3729	Amphicranus spectabilis	Animalia	Arthropoda	Insecta	Coleoptera	Curculionidae	Scolytinae	Corthylini	Corthylina	Amphicranus	spectabilis		(Wood, 1967)	3729	Amphicranus spectabilis	3729	Wood SL (1967c) New records and species of Neotropical bark beetles (Scolytidae: Coleoptera), Part II. The Great Basin Naturalist 27(3): 119&ndash;141.	accepted	{"page for start of description":"140"}
3730	Amphicranus spectus	Animalia	Arthropoda	Insecta	Coleoptera	Curculionidae	Scolytinae	Corthylini	Corthylina	Amphicranus	spectus		Wood, 1980	3730	Amphicranus spectus	3730	Wood SL (1980b) New American bark beetles (Coleoptera: Scolytidae), with two recently introduced species. The Great Basin Naturalist 40(4): 353&ndash;358.	accepted	{"page for start of description":"358"}
3731	Amphicranus spinachius	Animalia	Arthropoda	Insecta	Coleoptera	Curculionidae	Scolytinae	Corthylini	Corthylina	Amphicranus	spinachius		(Schedl, 1939)	3731	Amphicranus spinachius	3731	Schedl KE (1939d) Scolytidae and Platypodidae (Col.). 63 Beitrag. Mitteilungen der Münchener Entomologischen Gesellschaft 29(4): 564&ndash;585.	accepted	{"page for start of description":"584"}
4667	Amphicranus spinatus	Animalia	Arthropoda	Insecta	Coleoptera	Curculionidae	Scolytinae	Corthylini	Corthylina	Amphicranus	spinatus		Bright, 1972	4039	Monarthrum gnarum	4667	Bright DE (1972b) New species of Scolytidae (Coleoptera) from Mexico, with additional notes. I. Tribes Xyleborini and Corthylini. The Canadian Entomologist 104(9): 1369&ndash;1385.	synonym	{"page for start of description":"1383"}
3732	Amphicranus spinescens	Animalia	Arthropoda	Insecta	Coleoptera	Curculionidae	Scolytinae	Corthylini	Corthylina	Amphicranus	spinescens		Wood, 1974	3732	Amphicranus spinescens	3732	Wood SL (1974a) New Species of American Bark Beetles (Coleoptera: Scolytidae). Brigham Young University Science Bulletin 19(1): 1&ndash;67.	accepted	{"page for start of description":"65"}
3733	Amphicranus spinosus	Animalia	Arthropoda	Insecta	Coleoptera	Curculionidae	Scolytinae	Corthylini	Corthylina	Amphicranus	spinosus		Wood, 1974	3733	Amphicranus spinosus	3733	Wood SL (1974a) New Species of American Bark Beetles (Coleoptera: Scolytidae). Brigham Young University Science Bulletin 19(1): 1&ndash;67.	accepted	{"page for start of description":"65"}
3734	Amphicranus splendens	Animalia	Arthropoda	Insecta	Coleoptera	Curculionidae	Scolytinae	Corthylini	Corthylina	Amphicranus	splendens		Wood, 1982	3734	Amphicranus splendens	3734	Wood SL (1982) New species of American bark beetles (Coleoptera: Scolytidae). The Great Basin Naturalist 42(2): 223&ndash;231.	accepted	{"page for start of description":"223"}
3735	Amphicranus stenodermus	Animalia	Arthropoda	Insecta	Coleoptera	Curculionidae	Scolytinae	Corthylini	Corthylina	Amphicranus	stenodermus		(Schedl, 1963)	3735	Amphicranus stenodermus	3735	Schedl KE (1963c) Fauna Mexicana, II (Coleoptera). 216 Beitrag zur Morphologie un Systematik der Scolytoidea. Entomologische Arbeiten aus dem Museum Georg Frey 14: 156&ndash;167.	accepted	{"page for start of description":"166"}
14309	Amphicranus taino	Animalia	Arthropoda	Insecta	Coleoptera	Curculionidae	Scolytinae	Corthylini	Corthylina	Amphicranus	taino		Bright, 2019	14309	Amphicranus taino	14309	Bright DE (2019) A Taxonomic Monograph of the Bark and Ambrosia Beetles of the West Indies (Coleoptera: Curculionoidea: Scolytidae). Occasional Papers of the Florida State Collection of Arthropods 12: 1&ndash;491.	accepted	{"page for start of description":"396"}
3736	Amphicranus tenuis	Animalia	Arthropoda	Insecta	Coleoptera	Curculionidae	Scolytinae	Corthylini	Corthylina	Amphicranus	tenuis		Blandford, 1905	3736	Amphicranus tenuis	3736	Blandford WFH (1905) Fam. Scolytidae. Biologia Centrali-Americana, Coleoptera 4(6): 281&ndash;298.	accepted	{"page for start of description":"295"}
3737	Amphicranus terebella	Animalia	Arthropoda	Insecta	Coleoptera	Curculionidae	Scolytinae	Corthylini	Corthylina	Amphicranus	terebella		Blandford, 1905	3737	Amphicranus terebella	3737	Blandford WFH (1905) Fam. Scolytidae. Biologia Centrali-Americana, Coleoptera 4(6): 281&ndash;298.	accepted	{"page for start of description":"296"}
3738	Amphicranus theobroma	Animalia	Arthropoda	Insecta	Coleoptera	Curculionidae	Scolytinae	Corthylini	Corthylina	Amphicranus	theobroma		Sampson, 1912	3738	Amphicranus theobroma	3738	Sampson FW (1912) Some new species of Ipidae and Platypodidae in the British Museum. Annals and Magazine of Natural History. Ser. 8, 10: 245&ndash;250.	accepted	{"page for start of description":"245"}
3739	Amphicranus thoracicus	Animalia	Arthropoda	Insecta	Coleoptera	Curculionidae	Scolytinae	Corthylini	Corthylina	Amphicranus	thoracicus		Erichson, 1836	3739	Amphicranus thoracicus	3739	Erichson WF (1836) Systematische Auseinandersetzung der Familie der Borkenkäfer (Bostrichidae). Archiv für Naturgeschichte 2: 45&ndash;65.	accepted	{"page for start of description":"64"}
4199	Amphicranus thunesi	Animalia	Arthropoda	Insecta	Coleoptera	Curculionidae	Scolytinae	Corthylini	Corthylina	Amphicranus	thunesi		Wood, 2007	4199	Amphicranus thunesi	4199	Wood SL (2007) Bark and ambrosia beetles of South America (Coleoptera: Scolytidae). Monte L. Bean Science Museum, Provo, Utah 900 pp.	accepted	{"page for start of description":"706"}
3743	Amphicranus tornatilis	Animalia	Arthropoda	Insecta	Coleoptera	Curculionidae	Scolytinae	Corthylini	Corthylina	Amphicranus	tornatilis		Wood, 1974	3743	Amphicranus tornatilis	3743	Wood SL (1974a) New Species of American Bark Beetles (Coleoptera: Scolytidae). Brigham Young University Science Bulletin 19(1): 1&ndash;67.	accepted	{"page for start of description":"64"}
3744	Amphicranus torneutes	Animalia	Arthropoda	Insecta	Coleoptera	Curculionidae	Scolytinae	Corthylini	Corthylina	Amphicranus	torneutes		Blandford, 1905	3744	Amphicranus torneutes	3744	Blandford WFH (1905) Fam. Scolytidae. Biologia Centrali-Americana, Coleoptera 4(6): 281&ndash;298.	accepted	{"page for start of description":"292"}
3745	Amphicranus truncatorus	Animalia	Arthropoda	Insecta	Coleoptera	Curculionidae	Scolytinae	Corthylini	Corthylina	Amphicranus	truncatorus		Schedl, 1950	5750	Metacorthylus truncatorus	3745	Schedl KE (1950c) Neotropical Scolytoidea, II. 107 Contribution. Dusenia 1(3): 145&ndash;180.	synonym (basionym)	{"page for start of description":"175"}
3746	Amphicranus ursus	Animalia	Arthropoda	Insecta	Coleoptera	Curculionidae	Scolytinae	Corthylini	Corthylina	Amphicranus	ursus		Schedl, 1934	3746	Amphicranus ursus	3746	Schedl KE (1934b) Neue Borkenkäfer. Entomologische Blätter 30: 37&ndash;39.	accepted	{"page for start of description":"37"}
4202	Amphicranus woytkowskii	Animalia	Arthropoda	Insecta	Coleoptera	Curculionidae	Scolytinae	Corthylini	Corthylina	Amphicranus	woytkowskii		Wood, 2007	4202	Amphicranus woytkowskii	4202	Wood SL (2007) Bark and ambrosia beetles of South America (Coleoptera: Scolytidae). Monte L. Bean Science Museum, Provo, Utah 900 pp.	accepted	{"page for start of description":"708"}
4099	Anchonocerus brasiliensis	Animalia	Arthropoda	Insecta	Coleoptera	Curculionidae	Scolytinae	Corthylini	Corthylina	Anchonocerus	brasiliensis		Schedl, 1936	4096	Monarthrum quadridens	4099	Schedl KE (1936a) Scolytidae und Platypodidae (Coleopt.) - neue Zentral- und Südamerikanische Arten (36 Beitrag). Archivos do Instituto de Biologia Vegetal, Rio de Janeiro 3(1): 99&ndash;110.	synonym	{"page for start of description":"107"}
4052	Anchonocerus excavatus	Animalia	Arthropoda	Insecta	Coleoptera	Curculionidae	Scolytinae	Corthylini	Corthylina	Anchonocerus	excavatus		Eggers, 1935	4051	Monarthrum ingens	4052	Eggers H (1935d) Borkenkäfer aus Südamerika (Ipidae, Col.), VIII. Vergessene und neue Gattungen (I. Teil). Revista de Entomologia, Rio de Janeiro 5(3): 329&ndash;334.	synonym	{"page for start of description":"330"}
13342	Anchonocerus longus	Animalia	Arthropoda	Insecta	Coleoptera	Curculionidae	Scolytinae	Corthylini	Corthylina	Anchonocerus	longus		Schedl, 1950	4064	Monarthrum longus	13342	Schedl KE (1950c) Neotropical Scolytoidea, II. 107 Contribution. Dusenia 1(3): 145&ndash;180.	synonym (basionym)	{"page for start of description":"172"}
13300	Anchonocerus minor	Animalia	Arthropoda	Insecta	Coleoptera	Curculionidae	Scolytinae	Corthylini	Corthylina	Anchonocerus	minor		Eggers, 1935	3717	Amphicranus minor	13300	Eggers H (1935d) Borkenkäfer aus Südamerika (Ipidae, Col.), VIII. Vergessene und neue Gattungen (I. Teil). Revista de Entomologia, Rio de Janeiro 5(3): 329&ndash;334.	synonym (basionym)	{"page for start of description":"332"}
13349	Anchonocerus obtusum	Animalia	Arthropoda	Insecta	Coleoptera	Curculionidae	Scolytinae	Corthylini	Corthylina	Anchonocerus	obtusum		Eggers, 1935	4079	Monarthrum obtusum	13349	Eggers H (1935d) Borkenkäfer aus Südamerika (Ipidae, Col.), VIII. Vergessene und neue Gattungen (I. Teil). Revista de Entomologia, Rio de Janeiro 5(3): 329&ndash;334.	synonym (basionym)	{"page for start of description":"334"}
13350	Anchonocerus parvus	Animalia	Arthropoda	Insecta	Coleoptera	Curculionidae	Scolytinae	Corthylini	Corthylina	Anchonocerus	parvus		Eggers, 1933	4083	Monarthrum parvum	13350	Eggers H (1933f) Borkenkäfer (Ipidae, Col.) aus Südamerika, VI. Material des Muséum Paris aus Franz. Guayana und Venezuela. Travaux du Laboratoire d'Entomologie du Muséum National d'Histoire Naturelle 1(77): 1&ndash;37.	synonym (basionym)	{"page for start of description":"22"}
4081	Anchonocerus quadridentatus	Animalia	Arthropoda	Insecta	Coleoptera	Curculionidae	Scolytinae	Corthylini	Corthylina	Anchonocerus	quadridentatus		Eggers, 1935	4079	Monarthrum obtusum	4081	Eggers H (1935d) Borkenkäfer aus Südamerika (Ipidae, Col.), VIII. Vergessene und neue Gattungen (I. Teil). Revista de Entomologia, Rio de Janeiro 5(3): 329&ndash;334.	synonym	{"page for start of description":"333"}
13339	Anchonocerus rufipes	Animalia	Arthropoda	Insecta	Coleoptera	Curculionidae	Scolytinae	Corthylini	Corthylina	Anchonocerus	rufipes		Eichhoff, 1878	4051	Monarthrum ingens	13339	Eichhoff WJ (1878b) Ratio, descriptio, emendatio eorum Tomicinorum qui sunt in Dr. Medin. Chapuisi et autoris ipsius collectionilbus et quos praeterea recognovit. Mémoires de la Société Royale des Sciences de Liège 8(2): 1&ndash;531.	synonym	{"page for start of description":"431"}
4113	Anchonocerus sexdentatus	Animalia	Arthropoda	Insecta	Coleoptera	Curculionidae	Scolytinae	Corthylini	Corthylina	Anchonocerus	sexdentatus		Eggers, 1935	200096	Amphicranus sexdentatus	4113	Eggers H (1935d) Borkenkäfer aus Südamerika (Ipidae, Col.), VIII. Vergessene und neue Gattungen (I. Teil). Revista de Entomologia, Rio de Janeiro 5(3): 329&ndash;334.	synonym (basionym)	{"page for start of description":"331"}
4642	Ancyloderes saltoni	Animalia	Arthropoda	Insecta	Coleoptera	Curculionidae	Scolytinae	Corthylini	Corthylina	Ancyloderes	saltoni		Blackman, 1938	3915	Gnathotrichus pilosus	4642	Blackman MW (1938c) <i>Ancyloderes</i>, a new genus of Scolytidae. Proceedings of the Entomological Society of Washington 40: 204&ndash;206.	synonym	{"page for start of description":"206"}
13015	Bostrichus compressicornis	Animalia	Arthropoda	Insecta	Coleoptera	Curculionidae	Scolytinae	Corthylini	Corthylina	Bostrichus	compressicornis		Fabricius, 1801	3794	Corthylus compressicornis	13015	Fabricius JC (1801) Systema eleutheratorum secundum ordines, genera, species: adiectis synonimis, locis, observationibus, descriptionibus. Tomus II. Impensis Bibliopolii Academici Novi, Kiliae 687 pp.	synonym (basionym)	{"page for start of description":"388"}
4027	Bostrichus fasciatus	Animalia	Arthropoda	Insecta	Coleoptera	Curculionidae	Scolytinae	Corthylini	Corthylina	Bostrichus	fasciatus		Say, 1826	4026	Monarthrum fasciatum	4027	Say T (1826) Descriptions of new species of coleopterous insects inhabiting the United States. Journal of the Academy of Natural Sciences of Philadelphia 5: 237&ndash;304.	synonym (basionym)	{"page for start of description":"255"}
13367	Bostrichus ruficollis	Animalia	Arthropoda	Insecta	Coleoptera	Curculionidae	Scolytinae	Corthylini	Corthylina	Bostrichus	ruficollis		Fabricius, 1801	4165	Tricolus ruficollis	13367	Fabricius JC (1801) Systema eleutheratorum secundum ordines, genera, species: adiectis synonimis, locis, observationibus, descriptionibus. Tomus II. Impensis Bibliopolii Academici Novi, Kiliae 687 pp.	synonym (basionym)	{"page for start of description":"388"}
4713	Brachyspartus barbatus	Animalia	Arthropoda	Insecta	Coleoptera	Curculionidae	Scolytinae	Corthylini	Corthylina	Brachyspartus	barbatus		Blandford, 1904	3766	Corthylocurus barbatus	4713	Blandford WFH (1904) Scolytidae. In: . Biologia CentraliAmericana. Insecta. Coleoptera Vol. 4, Part 6. R. H. Porter, London, 225&ndash;280.	synonym (basionym)	{"page for start of description":"265"}
4681	Brachyspartus bisetosus	Animalia	Arthropoda	Insecta	Coleoptera	Curculionidae	Scolytinae	Corthylini	Corthylina	Brachyspartus	bisetosus		Schedl, 1954	4022	Monarthrum egenum	4681	Schedl KE (1954b) Neotropische Scolytoidea, VI. 142 Beitrag. Dusenia 5(1): 21&ndash;48.	synonym	{"page for start of description":"38"}
13327	Brachyspartus costatus	Animalia	Arthropoda	Insecta	Coleoptera	Curculionidae	Scolytinae	Corthylini	Corthylina	Brachyspartus	costatus		Eggers, 1937	4010	Monarthrum costatum	13327	Eggers H (1937b) Borkenkäfer aus Südamerika (Ipidae, Col.), VIII. Vergessene und neue Gattungen (2. Teil, Schluss). Revista de Entomologia, Rio de Janeiro 7(1): 79&ndash;88.	synonym (basionym)	{"page for start of description":"85"}
3754	Brachyspartus ebeninus	Animalia	Arthropoda	Insecta	Coleoptera	Curculionidae	Scolytinae	Corthylini	Corthylina	Brachyspartus	ebeninus		Blandford, 1904	3756	Corthyloxiphus ebeninus	3754	Blandford WFH (1904) Scolytidae. In: . Biologia CentraliAmericana. Insecta. Coleoptera Vol. 4, Part 6. R. H. Porter, London, 225&ndash;280.	synonym (basionym)	{"page for start of description":"265"}
4709	Brachyspartus mexicanus	Animalia	Arthropoda	Insecta	Coleoptera	Curculionidae	Scolytinae	Corthylini	Corthylina	Brachyspartus	mexicanus		Schedl, 1950	3771	Corthylocurus mexicanus	4709	Schedl KE (1950c) Neotropical Scolytoidea, II. 107 Contribution. Dusenia 1(3): 145&ndash;180.	synonym (basionym)	{"page for start of description":"163"}
3748	Brachyspartus moritzi	Animalia	Arthropoda	Insecta	Coleoptera	Curculionidae	Scolytinae	Corthylini	Corthylina	Brachyspartus	moritzi		Ferrari, 1867	3748	Brachyspartus moritzi	3748	Ferrari JA (1867) Die Forst- und Baumzuchtschädlichen Borkenkäfer (Tomicides Lac) aus der Familie der Holzverderber (Scolytides Lac), mit besonderer Berücksichtigung vorzüglich der europäischen Formen, und der Sammlung des k. k. zoologischen Kabinetes in Wien. Carl Gerold’s Sohn, Wien [2] + 96 pp.	accepted	{"page for start of description":"68"}
13305	Brachyspartus signatifrons	Animalia	Arthropoda	Insecta	Coleoptera	Curculionidae	Scolytinae	Corthylini	Corthylina	Brachyspartus	signatifrons		Schedl, 1950	3772	Corthylocurus signatifrons	13305	Schedl KE (1950c) Neotropical Scolytoidea, II. 107 Contribution. Dusenia 1(3): 145&ndash;180.	synonym (basionym)	{"page for start of description":"162"}
13306	Brachyspartus tuberculifer	Animalia	Arthropoda	Insecta	Coleoptera	Curculionidae	Scolytinae	Corthylini	Corthylina	Brachyspartus	tuberculifer		Eggers, 1937	3773	Corthylocurus tuberculifer	13306	Eggers H (1937b) Borkenkäfer aus Südamerika (Ipidae, Col.), VIII. Vergessene und neue Gattungen (2. Teil, Schluss). Revista de Entomologia, Rio de Janeiro 7(1): 79&ndash;88.	synonym (basionym)	{"page for start of description":"86"}
13307	Brachyspartus vernaculus	Animalia	Arthropoda	Insecta	Coleoptera	Curculionidae	Scolytinae	Corthylini	Corthylina	Brachyspartus	vernaculus		Schedl, 1939	3774	Corthylocurus vernaculus	13307	Schedl KE (1939d) Scolytidae and Platypodidae (Col.). 63 Beitrag. Mitteilungen der Münchener Entomologischen Gesellschaft 29(4): 564&ndash;585.	synonym (basionym)	{"page for start of description":"569"}
3752	Corthycyclon caliginis	Animalia	Arthropoda	Insecta	Coleoptera	Curculionidae	Scolytinae	Corthylini	Corthylina	Corthycyclon	caliginis		Wood, 1974	3753	Corthyloxiphus caliginis	3752	Wood SL (1974b) New species of American Corthylini (Coleoptera: Scolytidae). The Great Basin Naturalist 34(2): 135&ndash;150.	synonym (basionym)	{"page for start of description":"148"}
3757	Corthycyclon furvum	Animalia	Arthropoda	Insecta	Coleoptera	Curculionidae	Scolytinae	Corthylini	Corthylina	Corthycyclon	furvum		Wood, 1974	3758	Corthyloxiphus furvus	3757	Wood SL (1974b) New species of American Corthylini (Coleoptera: Scolytidae). The Great Basin Naturalist 34(2): 135&ndash;150.	synonym (basionym)	{"page for start of description":"148"}
3759	Corthycyclon morulus	Animalia	Arthropoda	Insecta	Coleoptera	Curculionidae	Scolytinae	Corthylini	Corthylina	Corthycyclon	morulus		Wood, 1974	3760	Corthyloxiphus morulus	3759	Wood SL (1974b) New species of American Corthylini (Coleoptera: Scolytidae). The Great Basin Naturalist 34(2): 135&ndash;150.	synonym (basionym)	{"page for start of description":"149"}
4610	Corthycyclon neotardus	Animalia	Arthropoda	Insecta	Coleoptera	Curculionidae	Scolytinae	Corthylini	Corthylina	Corthycyclon	neotardus		Schedl, 1980	3854	Corthylus punctatus	4610	Schedl KE (1980c) Zur Synonymie der Borkenkäfer XXVIII. 339. Beitrag zur Morphologie und Systematik der Scolytoidea. Zeitschrift der Arbeitsgemeinschaft Österreichischer Entomologen 31(3-4): 117&ndash;124.	synonym	{"page for start of description":"120","name is a replacement name":true}
4612	Corthycyclon tardulus	Animalia	Arthropoda	Insecta	Coleoptera	Curculionidae	Scolytinae	Corthylini	Corthylina	Corthycyclon	tardulus		Wood, 1981	3854	Corthylus punctatus	4612	Wood SL (1981) Nomenclatorial changes and new species in Platypodidae and Scolytidae (Coleoptera). The Great Basin Naturalist 41(1): 121&ndash;128.	synonym	{"page for start of description":"122","name is a replacement name":true}
3761	Corthycyclon tardum	Animalia	Arthropoda	Insecta	Coleoptera	Curculionidae	Scolytinae	Corthylini	Corthylina	Corthycyclon	tardum		Wood, 1974	3762	Corthyloxiphus tardus	3761	Wood SL (1974b) New species of American Corthylini (Coleoptera: Scolytidae). The Great Basin Naturalist 34(2): 135&ndash;150.	synonym (basionym)	{"page for start of description":"149"}
4611	Corthycyclon tardus	Animalia	Arthropoda	Insecta	Coleoptera	Curculionidae	Scolytinae	Corthylini	Corthylina	Corthycyclon	tardus		Schedl, 1976	3854	Corthylus punctatus	4611	Schedl KE (1976) Neotropische Scolytoidea, XIII. 323 Beitrag zur Morphologie und Systematik der Scolytoidea. Entomologische Abhandlungen, Staatliches Museum für Tierkunde in Dresden 41(3): 49&ndash;92.	synonym	{"page for start of description":"85"}
5041	Corthycyclon ustum	Animalia	Arthropoda	Insecta	Coleoptera	Curculionidae	Scolytinae	Corthylini	Corthylina	Corthycyclon	ustum		Schedl, 1951	4274	Corthylus ustus	5041	Schedl KE (1951c) Neotropische Scolytoidea, IV. 112 Beitrag zur Morphologie und Systematik der Scolyroiden. Dusenia 2(2): 71&ndash;130.	synonym (basionym)	{"page for start of description":"128"}
3765	Corthylocurus aguacatensis	Animalia	Arthropoda	Insecta	Coleoptera	Curculionidae	Scolytinae	Corthylini	Corthylina	Corthylocurus	aguacatensis		(Schedl, 1940)	3765	Corthylocurus aguacatensis	3765	Schedl KE (1940a) Scolytidae, Coptonotidae y Platypodidae Mexicanos. Anales de la Escuela Nacional de Ciéncias Biologicas, México 1(3-4): 317&ndash;377.	accepted	{"page for start of description":"357"}
3766	Corthylocurus barbatus	Animalia	Arthropoda	Insecta	Coleoptera	Curculionidae	Scolytinae	Corthylini	Corthylina	Corthylocurus	barbatus		(Blandford, 1904)	3766	Corthylocurus barbatus	3766	Blandford WFH (1904) Scolytidae. In: . Biologia CentraliAmericana. Insecta. Coleoptera Vol. 4, Part 6. R. H. Porter, London, 225&ndash;280.	accepted	{"page for start of description":"265"}
3768	Corthylocurus cincinnatus	Animalia	Arthropoda	Insecta	Coleoptera	Curculionidae	Scolytinae	Corthylini	Corthylina	Corthylocurus	cincinnatus		Bright, 1972	3768	Corthylocurus cincinnatus	3768	Bright DE (1972b) New species of Scolytidae (Coleoptera) from Mexico, with additional notes. I. Tribes Xyleborini and Corthylini. The Canadian Entomologist 104(9): 1369&ndash;1385.	accepted	{"page for start of description":"1379"}
3769	Corthylocurus costaricensis	Animalia	Arthropoda	Insecta	Coleoptera	Curculionidae	Scolytinae	Corthylini	Corthylina	Corthylocurus	costaricensis		(Schedl, 1936)	3769	Corthylocurus costaricensis	3769	Schedl KE (1936a) Scolytidae und Platypodidae (Coleopt.) - neue Zentral- und Südamerikanische Arten (36 Beitrag). Archivos do Instituto de Biologia Vegetal, Rio de Janeiro 3(1): 99&ndash;110.	accepted	{"page for start of description":"108"}
3770	Corthylocurus debilis	Animalia	Arthropoda	Insecta	Coleoptera	Curculionidae	Scolytinae	Corthylini	Corthylina	Corthylocurus	debilis		Wood, 1974	3770	Corthylocurus debilis	3770	Wood SL (1974b) New species of American Corthylini (Coleoptera: Scolytidae). The Great Basin Naturalist 34(2): 135&ndash;150.	accepted	{"page for start of description":"150"}
4268	Corthylocurus medialis	Animalia	Arthropoda	Insecta	Coleoptera	Curculionidae	Scolytinae	Corthylini	Corthylina	Corthylocurus	medialis		Wood, 2007	4268	Corthylocurus medialis	4268	Wood SL (2007) Bark and ambrosia beetles of South America (Coleoptera: Scolytidae). Monte L. Bean Science Museum, Provo, Utah 900 pp.	accepted	{"page for start of description":"801"}
3771	Corthylocurus mexicanus	Animalia	Arthropoda	Insecta	Coleoptera	Curculionidae	Scolytinae	Corthylini	Corthylina	Corthylocurus	mexicanus		(Schedl, 1950)	3771	Corthylocurus mexicanus	3771	Schedl KE (1950c) Neotropical Scolytoidea, II. 107 Contribution. Dusenia 1(3): 145&ndash;180.	accepted	{"page for start of description":"163"}
4265	Corthylocurus moritzi	Animalia	Arthropoda	Insecta	Coleoptera	Curculionidae	Scolytinae	Corthylini	Corthylina	Corthylocurus	moritzi		Wood, 2007	4265	Corthylocurus moritzi	4265	Wood SL (2007) Bark and ambrosia beetles of South America (Coleoptera: Scolytidae). Monte L. Bean Science Museum, Provo, Utah 900 pp.	accepted	{"page for start of description":"800"}
14962	Corthylocurus pisinnus	Animalia	Arthropoda	Insecta	Coleoptera	Curculionidae	Scolytinae	Corthylini	Corthylina	Corthylocurus	pisinnus		(Bright, 1972)	14962	Corthylocurus pisinnus	14962	Bright DE (1972a) The Scolytidae and Platypodidae of Jamaica. Bulletin of the Institute of Jamaica, Science Series 21: 1&ndash;108.	accepted	{"page for start of description":"103"}
4266	Corthylocurus pristinus	Animalia	Arthropoda	Insecta	Coleoptera	Curculionidae	Scolytinae	Corthylini	Corthylina	Corthylocurus	pristinus		Wood, 2007	4266	Corthylocurus pristinus	4266	Wood SL (2007) Bark and ambrosia beetles of South America (Coleoptera: Scolytidae). Monte L. Bean Science Museum, Provo, Utah 900 pp.	accepted	{"page for start of description":"800"}
4267	Corthylocurus protuberans	Animalia	Arthropoda	Insecta	Coleoptera	Curculionidae	Scolytinae	Corthylini	Corthylina	Corthylocurus	protuberans		Wood, 2007	4267	Corthylocurus protuberans	4267	Wood SL (2007) Bark and ambrosia beetles of South America (Coleoptera: Scolytidae). Monte L. Bean Science Museum, Provo, Utah 900 pp.	accepted	{"page for start of description":"801"}
4270	Corthylocurus reticulatus	Animalia	Arthropoda	Insecta	Coleoptera	Curculionidae	Scolytinae	Corthylini	Corthylina	Corthylocurus	reticulatus		Wood, 2007	4270	Corthylocurus reticulatus	4270	Wood SL (2007) Bark and ambrosia beetles of South America (Coleoptera: Scolytidae). Monte L. Bean Science Museum, Provo, Utah 900 pp.	accepted	{"page for start of description":"803"}
4269	Corthylocurus setifer	Animalia	Arthropoda	Insecta	Coleoptera	Curculionidae	Scolytinae	Corthylini	Corthylina	Corthylocurus	setifer		Wood, 2007	4269	Corthylocurus setifer	4269	Wood SL (2007) Bark and ambrosia beetles of South America (Coleoptera: Scolytidae). Monte L. Bean Science Museum, Provo, Utah 900 pp.	accepted	{"page for start of description":"803"}
3772	Corthylocurus signatifrons	Animalia	Arthropoda	Insecta	Coleoptera	Curculionidae	Scolytinae	Corthylini	Corthylina	Corthylocurus	signatifrons		(Schedl, 1950)	3772	Corthylocurus signatifrons	3772	Schedl KE (1950c) Neotropical Scolytoidea, II. 107 Contribution. Dusenia 1(3): 145&ndash;180.	accepted	{"page for start of description":"162"}
3773	Corthylocurus tuberculifer	Animalia	Arthropoda	Insecta	Coleoptera	Curculionidae	Scolytinae	Corthylini	Corthylina	Corthylocurus	tuberculifer		(Eggers, 1937)	3773	Corthylocurus tuberculifer	3773	Eggers H (1937b) Borkenkäfer aus Südamerika (Ipidae, Col.), VIII. Vergessene und neue Gattungen (2. Teil, Schluss). Revista de Entomologia, Rio de Janeiro 7(1): 79&ndash;88.	accepted	{"page for start of description":"86"}
3774	Corthylocurus vernaculus	Animalia	Arthropoda	Insecta	Coleoptera	Curculionidae	Scolytinae	Corthylini	Corthylina	Corthylocurus	vernaculus		(Schedl, 1939)	3774	Corthylocurus vernaculus	3774	Schedl KE (1939d) Scolytidae and Platypodidae (Col.). 63 Beitrag. Mitteilungen der Münchener Entomologischen Gesellschaft 29(4): 564&ndash;585.	accepted	{"page for start of description":"569"}
13020	Corthylomimus gracilis	Animalia	Arthropoda	Insecta	Coleoptera	Curculionidae	Scolytinae	Corthylini	Corthylina	Corthylomimus	gracilis		Schedl, 1972	3815	Corthylus gracilis	13020	Schedl KE (1972f) Neotropische Scolytoidea, XI. 293 Beitrag zur Morphologie und Systematik der Scolytidae. Koleopterologische Rundschau 50: 37&ndash;86.	synonym (basionym)	{"page for start of description":"74"}
4259	Corthyloxiphus antennatus	Animalia	Arthropoda	Insecta	Coleoptera	Curculionidae	Scolytinae	Corthylini	Corthylina	Corthyloxiphus	antennatus		Wood, 2007	4259	Corthyloxiphus antennatus	4259	Wood SL (2007) Bark and ambrosia beetles of South America (Coleoptera: Scolytidae). Monte L. Bean Science Museum, Provo, Utah 900 pp.	accepted	{"page for start of description":"794"}
4256	Corthyloxiphus apicalis	Animalia	Arthropoda	Insecta	Coleoptera	Curculionidae	Scolytinae	Corthylini	Corthylina	Corthyloxiphus	apicalis		Wood, 2007	4256	Corthyloxiphus apicalis	4256	Wood SL (2007) Bark and ambrosia beetles of South America (Coleoptera: Scolytidae). Monte L. Bean Science Museum, Provo, Utah 900 pp.	accepted	{"page for start of description":"793"}
4253	Corthyloxiphus araguensis	Animalia	Arthropoda	Insecta	Coleoptera	Curculionidae	Scolytinae	Corthylini	Corthylina	Corthyloxiphus	araguensis		Wood, 2007	4253	Corthyloxiphus araguensis	4253	Wood SL (2007) Bark and ambrosia beetles of South America (Coleoptera: Scolytidae). Monte L. Bean Science Museum, Provo, Utah 900 pp.	accepted	{"page for start of description":"791"}
3751	Corthyloxiphus aztecus	Animalia	Arthropoda	Insecta	Coleoptera	Curculionidae	Scolytinae	Corthylini	Corthylina	Corthyloxiphus	aztecus		(Bright, 1972)	3751	Corthyloxiphus aztecus	3751	Bright DE (1972b) New species of Scolytidae (Coleoptera) from Mexico, with additional notes. I. Tribes Xyleborini and Corthylini. The Canadian Entomologist 104(9): 1369&ndash;1385.	accepted	{"page for start of description":"1374"}
3753	Corthyloxiphus caliginis	Animalia	Arthropoda	Insecta	Coleoptera	Curculionidae	Scolytinae	Corthylini	Corthylina	Corthyloxiphus	caliginis		(Wood, 1974)	3753	Corthyloxiphus caliginis	3753	Wood SL (1974b) New species of American Corthylini (Coleoptera: Scolytidae). The Great Basin Naturalist 34(2): 135&ndash;150.	accepted	{"page for start of description":"148"}
4263	Corthyloxiphus carbonerae	Animalia	Arthropoda	Insecta	Coleoptera	Curculionidae	Scolytinae	Corthylini	Corthylina	Corthyloxiphus	carbonerae		Wood, 2007	4263	Corthyloxiphus carbonerae	4263	Wood SL (2007) Bark and ambrosia beetles of South America (Coleoptera: Scolytidae). Monte L. Bean Science Museum, Provo, Utah 900 pp.	accepted	{"page for start of description":"794"}
4257	Corthyloxiphus colombiae	Animalia	Arthropoda	Insecta	Coleoptera	Curculionidae	Scolytinae	Corthylini	Corthylina	Corthyloxiphus	colombiae		Wood, 2007	4257	Corthyloxiphus colombiae	4257	Wood SL (2007) Bark and ambrosia beetles of South America (Coleoptera: Scolytidae). Monte L. Bean Science Museum, Provo, Utah 900 pp.	accepted	{"page for start of description":"793"}
4262	Corthyloxiphus declivis	Animalia	Arthropoda	Insecta	Coleoptera	Curculionidae	Scolytinae	Corthylini	Corthylina	Corthyloxiphus	declivis		Wood, 2007	4262	Corthyloxiphus declivis	4262	Wood SL (2007) Bark and ambrosia beetles of South America (Coleoptera: Scolytidae). Monte L. Bean Science Museum, Provo, Utah 900 pp.	accepted	{"page for start of description":"794"}
3756	Corthyloxiphus ebeninus	Animalia	Arthropoda	Insecta	Coleoptera	Curculionidae	Scolytinae	Corthylini	Corthylina	Corthyloxiphus	ebeninus		(Blandford, 1904)	3756	Corthyloxiphus ebeninus	3756	Blandford WFH (1904) Scolytidae. In: . Biologia CentraliAmericana. Insecta. Coleoptera Vol. 4, Part 6. R. H. Porter, London, 225&ndash;280.	accepted	{"page for start of description":"265"}
3809	Corthyloxiphus emarginatus	Animalia	Arthropoda	Insecta	Coleoptera	Curculionidae	Scolytinae	Corthylini	Corthylina	Corthyloxiphus	emarginatus		(Eggers, 1943)	3809	Corthyloxiphus emarginatus	3809	Eggers H (1943d) Borkenkäfer (Col., Ipidae) aus Südamerika, X. Bolivia. Mitteilungen der Münchener Entomologischen Gesellschaft 33: 344&ndash;389.	accepted	{"page for start of description":"380"}
4255	Corthyloxiphus frontalis	Animalia	Arthropoda	Insecta	Coleoptera	Curculionidae	Scolytinae	Corthylini	Corthylina	Corthyloxiphus	frontalis		Wood, 2007	4255	Corthyloxiphus frontalis	4255	Wood SL (2007) Bark and ambrosia beetles of South America (Coleoptera: Scolytidae). Monte L. Bean Science Museum, Provo, Utah 900 pp.	accepted	{"page for start of description":"792"}
3758	Corthyloxiphus furvus	Animalia	Arthropoda	Insecta	Coleoptera	Curculionidae	Scolytinae	Corthylini	Corthylina	Corthyloxiphus	furvus		(Wood, 1974)	3758	Corthyloxiphus furvus	3758	Wood SL (1974b) New species of American Corthylini (Coleoptera: Scolytidae). The Great Basin Naturalist 34(2): 135&ndash;150.	accepted	{"page for start of description":"148"}
3760	Corthyloxiphus morulus	Animalia	Arthropoda	Insecta	Coleoptera	Curculionidae	Scolytinae	Corthylini	Corthylina	Corthyloxiphus	morulus		(Wood, 1974)	3760	Corthyloxiphus morulus	3760	Wood SL (1974b) New species of American Corthylini (Coleoptera: Scolytidae). The Great Basin Naturalist 34(2): 135&ndash;150.	accepted	{"page for start of description":"149"}
4264	Corthyloxiphus obesus	Animalia	Arthropoda	Insecta	Coleoptera	Curculionidae	Scolytinae	Corthylini	Corthylina	Corthyloxiphus	obesus		Wood, 2007	4264	Corthyloxiphus obesus	4264	Wood SL (2007) Bark and ambrosia beetles of South America (Coleoptera: Scolytidae). Monte L. Bean Science Museum, Provo, Utah 900 pp.	accepted	{"page for start of description":"794"}
4254	Corthyloxiphus punctatus	Animalia	Arthropoda	Insecta	Coleoptera	Curculionidae	Scolytinae	Corthylini	Corthylina	Corthyloxiphus	punctatus		Wood, 2007	4254	Corthyloxiphus punctatus	4254	Wood SL (2007) Bark and ambrosia beetles of South America (Coleoptera: Scolytidae). Monte L. Bean Science Museum, Provo, Utah 900 pp.	accepted	{"page for start of description":"792"}
4260	Corthyloxiphus reticulatus	Animalia	Arthropoda	Insecta	Coleoptera	Curculionidae	Scolytinae	Corthylini	Corthylina	Corthyloxiphus	reticulatus		Wood, 2007	4260	Corthyloxiphus reticulatus	4260	Wood SL (2007) Bark and ambrosia beetles of South America (Coleoptera: Scolytidae). Monte L. Bean Science Museum, Provo, Utah 900 pp.	accepted	{"page for start of description":"794"}
4261	Corthyloxiphus simplicus	Animalia	Arthropoda	Insecta	Coleoptera	Curculionidae	Scolytinae	Corthylini	Corthylina	Corthyloxiphus	simplicus		Wood, 2007	4261	Corthyloxiphus simplicus	4261	Wood SL (2007) Bark and ambrosia beetles of South America (Coleoptera: Scolytidae). Monte L. Bean Science Museum, Provo, Utah 900 pp.	accepted	{"page for start of description":"794"}
3762	Corthyloxiphus tardus	Animalia	Arthropoda	Insecta	Coleoptera	Curculionidae	Scolytinae	Corthylini	Corthylina	Corthyloxiphus	tardus		(Wood, 1974)	3762	Corthyloxiphus tardus	3762	Wood SL (1974b) New species of American Corthylini (Coleoptera: Scolytidae). The Great Basin Naturalist 34(2): 135&ndash;150.	accepted	{"page for start of description":"149"}
4251	Corthyloxiphus truncatus	Animalia	Arthropoda	Insecta	Coleoptera	Curculionidae	Scolytinae	Corthylini	Corthylina	Corthyloxiphus	truncatus		Wood, 2007	4251	Corthyloxiphus truncatus	4251	Wood SL (2007) Bark and ambrosia beetles of South America (Coleoptera: Scolytidae). Monte L. Bean Science Museum, Provo, Utah 900 pp.	accepted	{"page for start of description":"791"}
4258	Corthyloxiphus usticus	Animalia	Arthropoda	Insecta	Coleoptera	Curculionidae	Scolytinae	Corthylini	Corthylina	Corthyloxiphus	usticus		Wood, 2007	4258	Corthyloxiphus usticus	4258	Wood SL (2007) Bark and ambrosia beetles of South America (Coleoptera: Scolytidae). Monte L. Bean Science Museum, Provo, Utah 900 pp.	accepted	{"page for start of description":"793"}
4252	Corthyloxiphus willei	Animalia	Arthropoda	Insecta	Coleoptera	Curculionidae	Scolytinae	Corthylini	Corthylina	Corthyloxiphus	willei		Wood, 2007	4252	Corthyloxiphus willei	4252	Wood SL (2007) Bark and ambrosia beetles of South America (Coleoptera: Scolytidae). Monte L. Bean Science Museum, Provo, Utah 900 pp.	accepted	{"page for start of description":"791"}
3775	Corthylus abbreviatus	Animalia	Arthropoda	Insecta	Coleoptera	Curculionidae	Scolytinae	Corthylini	Corthylina	Corthylus	abbreviatus		Eichhoff, 1869	3775	Corthylus abbreviatus	3775	Eichhoff WJ (1869) Neue Borkenkäfer. Berliner Entomologische Zeitschrift 12(3-4): 273&ndash;282.	accepted	{"page for start of description":"279"}
3777	Corthylus abruptedeclivis	Animalia	Arthropoda	Insecta	Coleoptera	Curculionidae	Scolytinae	Corthylini	Corthylina	Corthylus	abruptedeclivis		Schedl, 1966	3777	Corthylus abruptedeclivis	3777	Schedl KE (1966d) Neotropische Scolytoidea, VIII. 238 Beitrag zur Morphologie und Systematik der Scolytoidea. Entomologische Arbeiten aus dem Museum Georg Frey 17: 74&ndash;128.	accepted	{"page for start of description":"121"}
3778	Corthylus additus	Animalia	Arthropoda	Insecta	Coleoptera	Curculionidae	Scolytinae	Corthylini	Corthylina	Corthylus	additus		Wood, 1974	3778	Corthylus additus	3778	Wood SL (1974c) New species of American <i>Corthylus</i> (Coleoptera: Scolytidae). The Great Basin Naturalist 34(3): 181&ndash;202.	accepted	{"page for start of description":"199"}
3779	Corthylus alienus	Animalia	Arthropoda	Insecta	Coleoptera	Curculionidae	Scolytinae	Corthylini	Corthylina	Corthylus	alienus		Schedl, 1966	3779	Corthylus alienus	3779	Schedl KE (1966d) Neotropische Scolytoidea, VIII. 238 Beitrag zur Morphologie und Systematik der Scolytoidea. Entomologische Arbeiten aus dem Museum Georg Frey 17: 74&ndash;128.	accepted	{"page for start of description":"119"}
14310	Corthylus alpestris	Animalia	Arthropoda	Insecta	Coleoptera	Curculionidae	Scolytinae	Corthylini	Corthylina	Corthylus	alpestris		Bright, 2019	14310	Corthylus alpestris	14310	Bright DE (2019) A Taxonomic Monograph of the Bark and Ambrosia Beetles of the West Indies (Coleoptera: Curculionoidea: Scolytidae). Occasional Papers of the Florida State Collection of Arthropods 12: 1&ndash;491.	accepted	{"page for start of description":"400"}
4307	Corthylus andinus	Animalia	Arthropoda	Insecta	Coleoptera	Curculionidae	Scolytinae	Corthylini	Corthylina	Corthylus	andinus		Wood, 2007	4307	Corthylus andinus	4307	Wood SL (2007) Bark and ambrosia beetles of South America (Coleoptera: Scolytidae). Monte L. Bean Science Museum, Provo, Utah 900 pp.	accepted	{"page for start of description":"852"}
4286	Corthylus annexus	Animalia	Arthropoda	Insecta	Coleoptera	Curculionidae	Scolytinae	Corthylini	Corthylina	Corthylus	annexus		Wood, 2007	4286	Corthylus annexus	4286	Wood SL (2007) Bark and ambrosia beetles of South America (Coleoptera: Scolytidae). Monte L. Bean Science Museum, Provo, Utah 900 pp.	accepted	{"page for start of description":"835"}
4711	Corthylus anomalus	Animalia	Arthropoda	Insecta	Coleoptera	Curculionidae	Scolytinae	Corthylini	Corthylina	Corthylus	anomalus		Bright, 1972	3771	Corthylocurus mexicanus	4711	Bright DE (1972b) New species of Scolytidae (Coleoptera) from Mexico, with additional notes. I. Tribes Xyleborini and Corthylini. The Canadian Entomologist 104(9): 1369&ndash;1385.	synonym	{"page for start of description":"1378"}
3780	Corthylus antennarius	Animalia	Arthropoda	Insecta	Coleoptera	Curculionidae	Scolytinae	Corthylini	Corthylina	Corthylus	antennarius		Schedl, 1966	3780	Corthylus antennarius	3780	Schedl KE (1966d) Neotropische Scolytoidea, VIII. 238 Beitrag zur Morphologie und Systematik der Scolytoidea. Entomologische Arbeiten aus dem Museum Georg Frey 17: 74&ndash;128.	accepted	{"page for start of description":"120"}
4294	Corthylus araguensis	Animalia	Arthropoda	Insecta	Coleoptera	Curculionidae	Scolytinae	Corthylini	Corthylina	Corthylus	araguensis		Wood, 2007	4294	Corthylus araguensis	4294	Wood SL (2007) Bark and ambrosia beetles of South America (Coleoptera: Scolytidae). Monte L. Bean Science Museum, Provo, Utah 900 pp.	accepted	{"page for start of description":"843"}
3872	Corthylus argentinensis	Animalia	Arthropoda	Insecta	Coleoptera	Curculionidae	Scolytinae	Corthylini	Corthylina	Corthylus	argentinensis		Schedl, 1950	3871	Corthylus serrulatus	3872	Schedl KE (1950c) Neotropical Scolytoidea, II. 107 Contribution. Dusenia 1(3): 145&ndash;180.	synonym	{"page for start of description":"157"}
4292	Corthylus ater	Animalia	Arthropoda	Insecta	Coleoptera	Curculionidae	Scolytinae	Corthylini	Corthylina	Corthylus	ater		Schedl, 1952	4292	Corthylus ater	4292	Schedl KE (1952e) Neotropische Scolytoidea, III. 110 Beitrag. Dusenia 3(5): 343&ndash;366.	accepted	{"page for start of description":"347","name is a replacement name":true}
4301	Corthylus atomus	Animalia	Arthropoda	Insecta	Coleoptera	Curculionidae	Scolytinae	Corthylini	Corthylina	Corthylus	atomus		Wood, 2007	4301	Corthylus atomus	4301	Wood SL (2007) Bark and ambrosia beetles of South America (Coleoptera: Scolytidae). Monte L. Bean Science Museum, Provo, Utah 900 pp.	accepted	{"page for start of description":"847"}
4311	Corthylus attenuatus	Animalia	Arthropoda	Insecta	Coleoptera	Curculionidae	Scolytinae	Corthylini	Corthylina	Corthylus	attenuatus		Wood, 2007	4311	Corthylus attenuatus	4311	Wood SL (2007) Bark and ambrosia beetles of South America (Coleoptera: Scolytidae). Monte L. Bean Science Museum, Provo, Utah 900 pp.	accepted	{"page for start of description":"857"}
3749	Corthylus aztecus	Animalia	Arthropoda	Insecta	Coleoptera	Curculionidae	Scolytinae	Corthylini	Corthylina	Corthylus	aztecus		Bright, 1972	3751	Corthyloxiphus aztecus	3749	Bright DE (1972b) New species of Scolytidae (Coleoptera) from Mexico, with additional notes. I. Tribes Xyleborini and Corthylini. The Canadian Entomologist 104(9): 1369&ndash;1385.	synonym (basionym)	{"page for start of description":"1374"}
4314	Corthylus bellus	Animalia	Arthropoda	Insecta	Coleoptera	Curculionidae	Scolytinae	Corthylini	Corthylina	Corthylus	bellus		Wood, 2007	4314	Corthylus bellus	4314	Wood SL (2007) Bark and ambrosia beetles of South America (Coleoptera: Scolytidae). Monte L. Bean Science Museum, Provo, Utah 900 pp.	accepted	{"page for start of description":"861"}
13217	Corthylus bicolor	Animalia	Arthropoda	Insecta	Coleoptera	Curculionidae	Scolytinae	Corthylini	Corthylina	Corthylus	bicolor		Ferrari, 1867	3990	Monarthrum bicolor	13217	Ferrari JA (1867) Die Forst- und Baumzuchtschädlichen Borkenkäfer (Tomicides Lac) aus der Familie der Holzverderber (Scolytides Lac), mit besonderer Berücksichtigung vorzüglich der europäischen Formen, und der Sammlung des k. k. zoologischen Kabinetes in Wien. Carl Gerold’s Sohn, Wien [2] + 96 pp.	synonym (basionym)	{"page for start of description":"56"}
3781	Corthylus bifurcus	Animalia	Arthropoda	Insecta	Coleoptera	Curculionidae	Scolytinae	Corthylini	Corthylina	Corthylus	bifurcus		Schedl, 1935	3781	Corthylus bifurcus	3781	Schedl KE (1935f) New Scolytidae and Platypodidae from Central and South America. Revista de Entomologia, São Paulo 5: 342&ndash;359.	accepted	{"page for start of description":"345"}
4781	Corthylus biseriatus	Animalia	Arthropoda	Insecta	Coleoptera	Curculionidae	Scolytinae	Corthylini	Corthylina	Corthylus	biseriatus		Eggers, 1943	3821	Corthylus luridus	4781	Eggers H (1943a) Neue Borkenkäfer aus dem Deutschen Entomologischen Institut. Arbeiten über Morphologische und Taxonomische Entomologie aus Berlin-Dahlem 10: 241&ndash;248.	synonym	{"page for start of description":"247"}
13016	Corthylus bituberculatus	Animalia	Arthropoda	Insecta	Coleoptera	Curculionidae	Scolytinae	Corthylini	Corthylina	Corthylus	bituberculatus		Nunberg, 1962	3798	Corthylus convexicauda	13016	Nunberg M (1962) Zur Kenntnis der neotropischen Borkenkaefer-fauna (Col. Scolytidae). Papéis Avulsos Avulsos do Departamento de Zoologia 15(18): 223&ndash;237.	synonym	{"page for start of description":"229"}
3782	Corthylus bolivianus	Animalia	Arthropoda	Insecta	Coleoptera	Curculionidae	Scolytinae	Corthylini	Corthylina	Corthylus	bolivianus		Eggers, 1943	3782	Corthylus bolivianus	3782	Eggers H (1943d) Borkenkäfer (Col., Ipidae) aus Südamerika, X. Bolivia. Mitteilungen der Münchener Entomologischen Gesellschaft 33: 344&ndash;389.	accepted	{"page for start of description":"379"}
3783	Corthylus brunnescens	Animalia	Arthropoda	Insecta	Coleoptera	Curculionidae	Scolytinae	Corthylini	Corthylina	Corthylus	brunnescens		Wood, 1981	3783	Corthylus brunnescens	3783	Wood SL (1981) Nomenclatorial changes and new species in Platypodidae and Scolytidae (Coleoptera). The Great Basin Naturalist 41(1): 121&ndash;128.	accepted	{"page for start of description":"122","name is a replacement name":true}
5042	Corthylus brunneus	Animalia	Arthropoda	Insecta	Coleoptera	Curculionidae	Scolytinae	Corthylini	Corthylina	Corthylus	brunneus		Nunberg, 1972	3837	Corthylus papulans	5042	Nunberg M (1972) Zur Kenntnis der Fauna der Borken- und Kernkäfer Brasiliens (Coleoptera, Scolytidae und Platypodidae). Papéis Avulsos de Zoologia 25(20): 189&ndash;198.	synonym	{"page for start of description":"191"}
4613	Corthylus brunneus	Animalia	Arthropoda	Insecta	Coleoptera	Curculionidae	Scolytinae	Corthylini	Corthylina	Corthylus	brunneus		Wood, 1974	3783	Corthylus brunnescens	4613	Wood SL (1974c) New species of American <i>Corthylus</i> (Coleoptera: Scolytidae). The Great Basin Naturalist 34(3): 181&ndash;202.	synonym	{"page for start of description":"188"}
14700	Corthylus burgosi	Animalia	Arthropoda	Insecta	Coleoptera	Curculionidae	Scolytinae	Corthylini	Corthylina	Corthylus	burgosi		Atkinson, 2020	14700	Corthylus burgosi	14700	Atkinson TH (2020) New species, new records and synonymy of Mexican <i>Corthylus</i> Erichson, 1834 (Coleoptera: Curculionidae: Scolytinae). Insecta Mundi 792: 1&ndash;25.	accepted	{"page for start of description":"19"}
3784	Corthylus calamarius	Animalia	Arthropoda	Insecta	Coleoptera	Curculionidae	Scolytinae	Corthylini	Corthylina	Corthylus	calamarius		Wood, 1974	3784	Corthylus calamarius	3784	Wood SL (1974c) New species of American <i>Corthylus</i> (Coleoptera: Scolytidae). The Great Basin Naturalist 34(3): 181&ndash;202.	accepted	{"page for start of description":"185"}
3786	Corthylus callidus	Animalia	Arthropoda	Insecta	Coleoptera	Curculionidae	Scolytinae	Corthylini	Corthylina	Corthylus	callidus		Schedl, 1973	3786	Corthylus callidus	3786	Schedl KE (1973b) Neotropische Scolytoidea, XII. 295 Beitrag zur Morphologie und Systematik der Scolytoidea. Papéis Avulsos de Zoologia 26(11): 149&ndash;172.	accepted	{"page for start of description":"172"}
3785	Corthylus calmicolens	Animalia	Arthropoda	Insecta	Coleoptera	Curculionidae	Scolytinae	Corthylini	Corthylina	Corthylus	calmicolens		Wood, 1974	3785	Corthylus calmicolens	3785	Wood SL (1974c) New species of American <i>Corthylus</i> (Coleoptera: Scolytidae). The Great Basin Naturalist 34(3): 181&ndash;202.	accepted	{"page for start of description":"189"}
3787	Corthylus cannularius	Animalia	Arthropoda	Insecta	Coleoptera	Curculionidae	Scolytinae	Corthylini	Corthylina	Corthylus	cannularius		Wood, 1974	3787	Corthylus cannularius	3787	Wood SL (1974c) New species of American <i>Corthylus</i> (Coleoptera: Scolytidae). The Great Basin Naturalist 34(3): 181&ndash;202.	accepted	{"page for start of description":"186"}
4291	Corthylus castaneus	Animalia	Arthropoda	Insecta	Coleoptera	Curculionidae	Scolytinae	Corthylini	Corthylina	Corthylus	castaneus		(Ferrari, 1867)	4291	Corthylus castaneus	4291	Ferrari JA (1867) Die Forst- und Baumzuchtschädlichen Borkenkäfer (Tomicides Lac) aus der Familie der Holzverderber (Scolytides Lac), mit besonderer Berücksichtigung vorzüglich der europäischen Formen, und der Sammlung des k. k. zoologischen Kabinetes in Wien. Carl Gerold’s Sohn, Wien [2] + 96 pp.	accepted	{"page for start of description":"55"}
3788	Corthylus cavifrons	Animalia	Arthropoda	Insecta	Coleoptera	Curculionidae	Scolytinae	Corthylini	Corthylina	Corthylus	cavifrons		Nunberg, 1962	3854	Corthylus punctatus	3788	Nunberg M (1962) Zur Kenntnis der neotropischen Borkenkaefer-fauna (Col. Scolytidae). Papéis Avulsos Avulsos do Departamento de Zoologia 15(18): 223&ndash;237.	synonym	{"page for start of description":"230"}
4271	Corthylus cecropicolens	Animalia	Arthropoda	Insecta	Coleoptera	Curculionidae	Scolytinae	Corthylini	Corthylina	Corthylus	cecropicolens		Wood, 2007	4271	Corthylus cecropicolens	4271	Wood SL (2007) Bark and ambrosia beetles of South America (Coleoptera: Scolytidae). Monte L. Bean Science Museum, Provo, Utah 900 pp.	accepted	{"page for start of description":"825"}
4714	Corthylus cecropii	Animalia	Arthropoda	Insecta	Coleoptera	Curculionidae	Scolytinae	Corthylini	Corthylina	Corthylus	cecropii		Wood, 1975	4714	Corthylus cecropii	4714	Wood SL (1975a) New synonymy and new species of American bark beetles (Coleoptera: Scolytidae). The Great Basin Naturalist 35(1): 21&ndash;32.	accepted	{"page for start of description":"31"}
4287	Corthylus chiriquensis	Animalia	Arthropoda	Insecta	Coleoptera	Curculionidae	Scolytinae	Corthylini	Corthylina	Corthylus	chiriquensis		Wood, 2007	4287	Corthylus chiriquensis	4287	Wood SL (2007) Bark and ambrosia beetles of South America (Coleoptera: Scolytidae). Monte L. Bean Science Museum, Provo, Utah 900 pp.	accepted	{"page for start of description":"835"}
4310	Corthylus cirrifer	Animalia	Arthropoda	Insecta	Coleoptera	Curculionidae	Scolytinae	Corthylini	Corthylina	Corthylus	cirrifer		Wood, 2007	4310	Corthylus cirrifer	4310	Wood SL (2007) Bark and ambrosia beetles of South America (Coleoptera: Scolytidae). Monte L. Bean Science Museum, Provo, Utah 900 pp.	accepted	{"page for start of description":"856"}
3789	Corthylus cirritus	Animalia	Arthropoda	Insecta	Coleoptera	Curculionidae	Scolytinae	Corthylini	Corthylina	Corthylus	cirritus		Wood, 1974	3789	Corthylus cirritus	3789	Wood SL (1974c) New species of American <i>Corthylus</i> (Coleoptera: Scolytidae). The Great Basin Naturalist 34(3): 181&ndash;202.	accepted	{"page for start of description":"200"}
4783	Corthylus cirrus	Animalia	Arthropoda	Insecta	Coleoptera	Curculionidae	Scolytinae	Corthylini	Corthylina	Corthylus	cirrus		Schedl, 1940	3813	Corthylus flagellifer	4783	Schedl KE (1940a) Scolytidae, Coptonotidae y Platypodidae Mexicanos. Anales de la Escuela Nacional de Ciéncias Biologicas, México 1(3-4): 317&ndash;377.	synonym	{"page for start of description":"351"}
4277	Corthylus coffeae	Animalia	Arthropoda	Insecta	Coleoptera	Curculionidae	Scolytinae	Corthylini	Corthylina	Corthylus	coffeae		Wood, 2007	4277	Corthylus coffeae	4277	Wood SL (2007) Bark and ambrosia beetles of South America (Coleoptera: Scolytidae). Monte L. Bean Science Museum, Provo, Utah 900 pp.	accepted	{"page for start of description":"829"}
3790	Corthylus collaris	Animalia	Arthropoda	Insecta	Coleoptera	Curculionidae	Scolytinae	Corthylini	Corthylina	Corthylus	collaris		Blandford, 1904	3790	Corthylus collaris	3790	Blandford WFH (1904) Scolytidae. In: . Biologia CentraliAmericana. Insecta. Coleoptera Vol. 4, Part 6. R. H. Porter, London, 225&ndash;280.	accepted	{"page for start of description":"261"}
3791	Corthylus columbianus	Animalia	Arthropoda	Insecta	Coleoptera	Curculionidae	Scolytinae	Corthylini	Corthylina	Corthylus	columbianus		Hopkins, 1895	3791	Corthylus columbianus	3791	Hopkins AD (1895) Notes on the discovery of a new scolytid, with brief description of the species. Proceedings of the Entomological Society of Washington 3: 104&ndash;105.	accepted	{"page for start of description":"104"}
13014	Corthylus columbianus	Animalia	Arthropoda	Insecta	Coleoptera	Curculionidae	Scolytinae	Corthylini	Corthylina	Corthylus	columbianus		Schedl, 1950	4292	Corthylus ater	13014	Schedl KE (1950c) Neotropical Scolytoidea, II. 107 Contribution. Dusenia 1(3): 145&ndash;180.	synonym	{"page for start of description":"158"}
3792	Corthylus comatus	Animalia	Arthropoda	Insecta	Coleoptera	Curculionidae	Scolytinae	Corthylini	Corthylina	Corthylus	comatus		Blandford, 1904	3792	Corthylus comatus	3792	Blandford WFH (1904) Scolytidae. In: . Biologia CentraliAmericana. Insecta. Coleoptera Vol. 4, Part 6. R. H. Porter, London, 225&ndash;280.	accepted	{"page for start of description":"258"}
4296	Corthylus comitabilis	Animalia	Arthropoda	Insecta	Coleoptera	Curculionidae	Scolytinae	Corthylini	Corthylina	Corthylus	comitabilis		Wood, 2007	4296	Corthylus comitabilis	4296	Wood SL (2007) Bark and ambrosia beetles of South America (Coleoptera: Scolytidae). Monte L. Bean Science Museum, Provo, Utah 900 pp.	accepted	{"page for start of description":"845"}
3793	Corthylus comosus	Animalia	Arthropoda	Insecta	Coleoptera	Curculionidae	Scolytinae	Corthylini	Corthylina	Corthylus	comosus		Wood, 1974	3793	Corthylus comosus	3793	Wood SL (1974c) New species of American <i>Corthylus</i> (Coleoptera: Scolytidae). The Great Basin Naturalist 34(3): 181&ndash;202.	accepted	{"page for start of description":"186"}
3794	Corthylus compressicornis	Animalia	Arthropoda	Insecta	Coleoptera	Curculionidae	Scolytinae	Corthylini	Corthylina	Corthylus	compressicornis		(Fabricius, 1801)	3794	Corthylus compressicornis	3794	Fabricius JC (1801) Systema eleutheratorum secundum ordines, genera, species: adiectis synonimis, locis, observationibus, descriptionibus. Tomus II. Impensis Bibliopolii Academici Novi, Kiliae 687 pp.	accepted	{"page for start of description":"388"}
3795	Corthylus concavus	Animalia	Arthropoda	Insecta	Coleoptera	Curculionidae	Scolytinae	Corthylini	Corthylina	Corthylus	concavus		Bright, 1972	3795	Corthylus concavus	3795	Bright DE (1972b) New species of Scolytidae (Coleoptera) from Mexico, with additional notes. I. Tribes Xyleborini and Corthylini. The Canadian Entomologist 104(9): 1369&ndash;1385.	accepted	{"page for start of description":"1376"}
3796	Corthylus concisus	Animalia	Arthropoda	Insecta	Coleoptera	Curculionidae	Scolytinae	Corthylini	Corthylina	Corthylus	concisus		Wood, 1974	3796	Corthylus concisus	3796	Wood SL (1974c) New species of American <i>Corthylus</i> (Coleoptera: Scolytidae). The Great Basin Naturalist 34(3): 181&ndash;202.	accepted	{"page for start of description":"201"}
4290	Corthylus confertus	Animalia	Arthropoda	Insecta	Coleoptera	Curculionidae	Scolytinae	Corthylini	Corthylina	Corthylus	confertus		Wood, 2007	4290	Corthylus confertus	4290	Wood SL (2007) Bark and ambrosia beetles of South America (Coleoptera: Scolytidae). Monte L. Bean Science Museum, Provo, Utah 900 pp.	accepted	{"page for start of description":"841"}
4283	Corthylus confusus	Animalia	Arthropoda	Insecta	Coleoptera	Curculionidae	Scolytinae	Corthylini	Corthylina	Corthylus	confusus		Wood, 2007	4283	Corthylus confusus	4283	Wood SL (2007) Bark and ambrosia beetles of South America (Coleoptera: Scolytidae). Monte L. Bean Science Museum, Provo, Utah 900 pp.	accepted	{"page for start of description":"833"}
3797	Corthylus consimilis	Animalia	Arthropoda	Insecta	Coleoptera	Curculionidae	Scolytinae	Corthylini	Corthylina	Corthylus	consimilis		Wood, 1974	3797	Corthylus consimilis	3797	Wood SL (1974c) New species of American <i>Corthylus</i> (Coleoptera: Scolytidae). The Great Basin Naturalist 34(3): 181&ndash;202.	accepted	{"page for start of description":"188"}
3798	Corthylus convexicauda	Animalia	Arthropoda	Insecta	Coleoptera	Curculionidae	Scolytinae	Corthylini	Corthylina	Corthylus	convexicauda		Eggers, 1931	3798	Corthylus convexicauda	3798	Eggers H (1931b) Borkenkäfer (Ipidae, Col.) aus Südamerika, IV. Wiener Entomologische Zeitung 48(1): 29&ndash;42.	accepted	{"page for start of description":"40"}
3799	Corthylus convexifrons	Animalia	Arthropoda	Insecta	Coleoptera	Curculionidae	Scolytinae	Corthylini	Corthylina	Corthylus	convexifrons		Wood, 1986	3799	Corthylus convexifrons	3799	Wood SL (1986a) New synonymy and new species of American bark beetles (Coleoptera: Scolytidae), Part XI. The Great Basin Naturalist 46(2): 265&ndash;273.	accepted	{"page for start of description":"270"}
3800	Corthylus coronatus	Animalia	Arthropoda	Insecta	Coleoptera	Curculionidae	Scolytinae	Corthylini	Corthylina	Corthylus	coronatus		Eggers, 1933	3800	Corthylus coronatus	3800	Eggers H (1933f) Borkenkäfer (Ipidae, Col.) aus Südamerika, VI. Material des Muséum Paris aus Franz. Guayana und Venezuela. Travaux du Laboratoire d'Entomologie du Muséum National d'Histoire Naturelle 1(77): 1&ndash;37.	accepted	{"page for start of description":"21"}
4276	Corthylus costulatus	Animalia	Arthropoda	Insecta	Coleoptera	Curculionidae	Scolytinae	Corthylini	Corthylina	Corthylus	costulatus		Wood, 2007	4276	Corthylus costulatus	4276	Wood SL (2007) Bark and ambrosia beetles of South America (Coleoptera: Scolytidae). Monte L. Bean Science Museum, Provo, Utah 900 pp.	accepted	{"page for start of description":"828"}
4285	Corthylus crassus	Animalia	Arthropoda	Insecta	Coleoptera	Curculionidae	Scolytinae	Corthylini	Corthylina	Corthylus	crassus		Wood, 2007	4285	Corthylus crassus	4285	Wood SL (2007) Bark and ambrosia beetles of South America (Coleoptera: Scolytidae). Monte L. Bean Science Museum, Provo, Utah 900 pp.	accepted	{"page for start of description":"834"}
14549	Corthylus cristatulus	Animalia	Arthropoda	Insecta	Coleoptera	Curculionidae	Scolytinae	Corthylini	Corthylina	Corthylus	cristatulus		Atkinson, 2020	14549	Corthylus cristatulus	14549	Atkinson TH (2020) New species, new records and synonymy of Mexican <i>Corthylus</i> Erichson, 1834 (Coleoptera: Curculionidae: Scolytinae). Insecta Mundi 792: 1&ndash;25.	accepted	{"page for start of description":"9"}
14550	Corthylus cristatus	Animalia	Arthropoda	Insecta	Coleoptera	Curculionidae	Scolytinae	Corthylini	Corthylina	Corthylus	cristatus		Atkinson, 2020	14550	Corthylus cristatus	14550	Atkinson TH (2020) New species, new records and synonymy of Mexican <i>Corthylus</i> Erichson, 1834 (Coleoptera: Curculionidae: Scolytinae). Insecta Mundi 792: 1&ndash;25.	accepted	{"page for start of description":"6"}
3801	Corthylus curiosus	Animalia	Arthropoda	Insecta	Coleoptera	Curculionidae	Scolytinae	Corthylini	Corthylina	Corthylus	curiosus		Bright, 1972	3801	Corthylus curiosus	3801	Bright DE (1972a) The Scolytidae and Platypodidae of Jamaica. Bulletin of the Institute of Jamaica, Science Series 21: 1&ndash;108.	accepted	{"page for start of description":"104"}
4710	Corthylus cylindricus	Animalia	Arthropoda	Insecta	Coleoptera	Curculionidae	Scolytinae	Corthylini	Corthylina	Corthylus	cylindricus		Schedl, 1963	3771	Corthylocurus mexicanus	4710	Schedl KE (1963c) Fauna Mexicana, II (Coleoptera). 216 Beitrag zur Morphologie un Systematik der Scolytoidea. Entomologische Arbeiten aus dem Museum Georg Frey 14: 156&ndash;167.	synonym	{"page for start of description":"164"}
3776	Corthylus dentatus	Animalia	Arthropoda	Insecta	Coleoptera	Curculionidae	Scolytinae	Corthylini	Corthylina	Corthylus	dentatus		Eggers, 1943	3775	Corthylus abbreviatus	3776	Eggers H (1943d) Borkenkäfer (Col., Ipidae) aus Südamerika, X. Bolivia. Mitteilungen der Münchener Entomologischen Gesellschaft 33: 344&ndash;389.	synonym	{"page for start of description":"382"}
3802	Corthylus detrimentosus	Animalia	Arthropoda	Insecta	Coleoptera	Curculionidae	Scolytinae	Corthylini	Corthylina	Corthylus	detrimentosus		Schedl, 1940	3802	Corthylus detrimentosus	3802	Schedl KE (1940a) Scolytidae, Coptonotidae y Platypodidae Mexicanos. Anales de la Escuela Nacional de Ciéncias Biologicas, México 1(3-4): 317&ndash;377.	accepted	{"page for start of description":"355"}
3803	Corthylus diligens	Animalia	Arthropoda	Insecta	Coleoptera	Curculionidae	Scolytinae	Corthylini	Corthylina	Corthylus	diligens		Wood, 1974	3803	Corthylus diligens	3803	Wood SL (1974c) New species of American <i>Corthylus</i> (Coleoptera: Scolytidae). The Great Basin Naturalist 34(3): 181&ndash;202.	accepted	{"page for start of description":"190"}
4682	Corthylus dimidiatum	Animalia	Arthropoda	Insecta	Coleoptera	Curculionidae	Scolytinae	Corthylini	Corthylina	Corthylus	dimidiatum		Ferrari, 1867	4018	Monarthrum dimidiatum	4682	Ferrari JA (1867) Die Forst- und Baumzuchtschädlichen Borkenkäfer (Tomicides Lac) aus der Familie der Holzverderber (Scolytides Lac), mit besonderer Berücksichtigung vorzüglich der europäischen Formen, und der Sammlung des k. k. zoologischen Kabinetes in Wien. Carl Gerold’s Sohn, Wien [2] + 96 pp.	synonym (basionym)	{"page for start of description":"57"}
3804	Corthylus discoideus	Animalia	Arthropoda	Insecta	Coleoptera	Curculionidae	Scolytinae	Corthylini	Corthylina	Corthylus	discoideus		Blandford, 1904	3804	Corthylus discoideus	3804	Blandford WFH (1904) Scolytidae. In: . Biologia CentraliAmericana. Insecta. Coleoptera Vol. 4, Part 6. R. H. Porter, London, 225&ndash;280.	accepted	{"page for start of description":"262"}
3805	Corthylus donaticus	Animalia	Arthropoda	Insecta	Coleoptera	Curculionidae	Scolytinae	Corthylini	Corthylina	Corthylus	donaticus		Wood, 1974	3805	Corthylus donaticus	3805	Wood SL (1974c) New species of American <i>Corthylus</i> (Coleoptera: Scolytidae). The Great Basin Naturalist 34(3): 181&ndash;202.	accepted	{"page for start of description":"198"}
3806	Corthylus dubiosus	Animalia	Arthropoda	Insecta	Coleoptera	Curculionidae	Scolytinae	Corthylini	Corthylina	Corthylus	dubiosus		(Schedl, 1976)	3806	Corthylus dubiosus	3806	Schedl KE (1976) Neotropische Scolytoidea, XIII. 323 Beitrag zur Morphologie und Systematik der Scolytoidea. Entomologische Abhandlungen, Staatliches Museum für Tierkunde in Dresden 41(3): 49&ndash;92.	accepted	{"page for start of description":"81"}
3807	Corthylus eichhoffi	Animalia	Arthropoda	Insecta	Coleoptera	Curculionidae	Scolytinae	Corthylini	Corthylina	Corthylus	eichhoffi		Schedl, 1933	3807	Corthylus eichhoffi	3807	Schedl KE (1933a) Ein neuer <i>Corthylus</i> aus Costa Rica (Coleoptera, Scolytidae). Entomologische Blätter 29: 33&ndash;35.	accepted	{"page for start of description":"34"}
4284	Corthylus electinus	Animalia	Arthropoda	Insecta	Coleoptera	Curculionidae	Scolytinae	Corthylini	Corthylina	Corthylus	electinus		Wood, 2007	4284	Corthylus electinus	4284	Wood SL (2007) Bark and ambrosia beetles of South America (Coleoptera: Scolytidae). Monte L. Bean Science Museum, Provo, Utah 900 pp.	accepted	{"page for start of description":"833"}
3808	Corthylus emarginatus	Animalia	Arthropoda	Insecta	Coleoptera	Curculionidae	Scolytinae	Corthylini	Corthylina	Corthylus	emarginatus		Eggers, 1943	3809	Corthyloxiphus emarginatus	3808	Eggers H (1943d) Borkenkäfer (Col., Ipidae) aus Südamerika, X. Bolivia. Mitteilungen der Münchener Entomologischen Gesellschaft 33: 344&ndash;389.	synonym (basionym)	{"page for start of description":"380"}
4298	Corthylus epistomalis	Animalia	Arthropoda	Insecta	Coleoptera	Curculionidae	Scolytinae	Corthylini	Corthylina	Corthylus	epistomalis		Wood, 2007	4298	Corthylus epistomalis	4298	Wood SL (2007) Bark and ambrosia beetles of South America (Coleoptera: Scolytidae). Monte L. Bean Science Museum, Provo, Utah 900 pp.	accepted	{"page for start of description":"846"}
4278	Corthylus equihuai	Animalia	Arthropoda	Insecta	Coleoptera	Curculionidae	Scolytinae	Corthylini	Corthylina	Corthylus	equihuai		Wood, 2007	4278	Corthylus equihuai	4278	Wood SL (2007) Bark and ambrosia beetles of South America (Coleoptera: Scolytidae). Monte L. Bean Science Museum, Provo, Utah 900 pp.	accepted	{"page for start of description":"830"}
3811	Corthylus excisus	Animalia	Arthropoda	Insecta	Coleoptera	Curculionidae	Scolytinae	Corthylini	Corthylina	Corthylus	excisus		(Ferrari, 1867)	3811	Corthylus excisus	3811	Ferrari JA (1867) Die Forst- und Baumzuchtschädlichen Borkenkäfer (Tomicides Lac) aus der Familie der Holzverderber (Scolytides Lac), mit besonderer Berücksichtigung vorzüglich der europäischen Formen, und der Sammlung des k. k. zoologischen Kabinetes in Wien. Carl Gerold’s Sohn, Wien [2] + 96 pp.	accepted	{"page for start of description":"71"}
3812	Corthylus exiguus	Animalia	Arthropoda	Insecta	Coleoptera	Curculionidae	Scolytinae	Corthylini	Corthylina	Corthylus	exiguus		Wood, 1984	3812	Corthylus exiguus	3812	Wood SL (1984a) New synonymy and new species of American bark beetles (Coleoptera: Scolytidae), Part X. The Great Basin Naturalist 44(1): 113&ndash;119.	accepted	{"page for start of description":"113"}
3813	Corthylus flagellifer	Animalia	Arthropoda	Insecta	Coleoptera	Curculionidae	Scolytinae	Corthylini	Corthylina	Corthylus	flagellifer		Blandford, 1904	3813	Corthylus flagellifer	3813	Blandford WFH (1904) Scolytidae. In: . Biologia CentraliAmericana. Insecta. Coleoptera Vol. 4, Part 6. R. H. Porter, London, 225&ndash;280.	accepted	{"page for start of description":"255"}
4315	Corthylus frontalis	Animalia	Arthropoda	Insecta	Coleoptera	Curculionidae	Scolytinae	Corthylini	Corthylina	Corthylus	frontalis		Wood, 2007	4315	Corthylus frontalis	4315	Wood SL (2007) Bark and ambrosia beetles of South America (Coleoptera: Scolytidae). Monte L. Bean Science Museum, Provo, Utah 900 pp.	accepted	{"page for start of description":"863"}
3814	Corthylus fuscus	Animalia	Arthropoda	Insecta	Coleoptera	Curculionidae	Scolytinae	Corthylini	Corthylina	Corthylus	fuscus		Blandford, 1904	3814	Corthylus fuscus	3814	Blandford WFH (1904) Scolytidae. In: . Biologia CentraliAmericana. Insecta. Coleoptera Vol. 4, Part 6. R. H. Porter, London, 225&ndash;280.	accepted	{"page for start of description":"262"}
4272	Corthylus garai	Animalia	Arthropoda	Insecta	Coleoptera	Curculionidae	Scolytinae	Corthylini	Corthylina	Corthylus	garai		Wood, 2007	4272	Corthylus garai	4272	Wood SL (2007) Bark and ambrosia beetles of South America (Coleoptera: Scolytidae). Monte L. Bean Science Museum, Provo, Utah 900 pp.	accepted	{"page for start of description":"826"}
4782	Corthylus glabinus	Animalia	Arthropoda	Insecta	Coleoptera	Curculionidae	Scolytinae	Corthylini	Corthylina	Corthylus	glabinus		Bright, 1972	3824	Corthylus mexicanus	4782	Bright DE (1972b) New species of Scolytidae (Coleoptera) from Mexico, with additional notes. I. Tribes Xyleborini and Corthylini. The Canadian Entomologist 104(9): 1369&ndash;1385.	synonym	{"page for start of description":"1372"}
4313	Corthylus gracilens	Animalia	Arthropoda	Insecta	Coleoptera	Curculionidae	Scolytinae	Corthylini	Corthylina	Corthylus	gracilens		Wood, 2007	4313	Corthylus gracilens	4313	Wood SL (2007) Bark and ambrosia beetles of South America (Coleoptera: Scolytidae). Monte L. Bean Science Museum, Provo, Utah 900 pp.	accepted	{"page for start of description":"860"}
4312	Corthylus gracilior	Animalia	Arthropoda	Insecta	Coleoptera	Curculionidae	Scolytinae	Corthylini	Corthylina	Corthylus	gracilior		Wood, 2007	4312	Corthylus gracilior	4312	Wood SL (2007) Bark and ambrosia beetles of South America (Coleoptera: Scolytidae). Monte L. Bean Science Museum, Provo, Utah 900 pp.	accepted	{"page for start of description":"860"}
3815	Corthylus gracilis	Animalia	Arthropoda	Insecta	Coleoptera	Curculionidae	Scolytinae	Corthylini	Corthylina	Corthylus	gracilis		(Schedl, 1972)	3815	Corthylus gracilis	3815	Schedl KE (1972f) Neotropische Scolytoidea, XI. 293 Beitrag zur Morphologie und Systematik der Scolytidae. Koleopterologische Rundschau 50: 37&ndash;86.	accepted	{"page for start of description":"74"}
3816	Corthylus granulatus	Animalia	Arthropoda	Insecta	Coleoptera	Curculionidae	Scolytinae	Corthylini	Corthylina	Corthylus	granulatus		Schedl, 1935	3816	Corthylus granulatus	3816	Schedl KE (1935f) New Scolytidae and Platypodidae from Central and South America. Revista de Entomologia, São Paulo 5: 342&ndash;359.	accepted	{"page for start of description":"345"}
3817	Corthylus granulifer	Animalia	Arthropoda	Insecta	Coleoptera	Curculionidae	Scolytinae	Corthylini	Corthylina	Corthylus	granulifer		Wood, 1974	3817	Corthylus granulifer	3817	Wood SL (1974c) New species of American <i>Corthylus</i> (Coleoptera: Scolytidae). The Great Basin Naturalist 34(3): 181&ndash;202.	accepted	{"page for start of description":"181"}
14724	Corthylus granulocristatus	Animalia	Arthropoda	Insecta	Coleoptera	Curculionidae	Scolytinae	Corthylini	Corthylina	Corthylus	granulocristatus		Atkinson, 2020	14724	Corthylus granulocristatus	14724	Atkinson TH (2020) New species, new records and synonymy of Mexican <i>Corthylus</i> Erichson, 1834 (Coleoptera: Curculionidae: Scolytinae). Insecta Mundi 792: 1&ndash;25.	accepted	{"page for start of description":"10"}
14766	Corthylus granulosus	Animalia	Arthropoda	Insecta	Coleoptera	Curculionidae	Scolytinae	Corthylini	Corthylina	Corthylus	granulosus		Atkinson, 2020	14766	Corthylus granulosus	14766	Atkinson TH (2020) New species, new records and synonymy of Mexican <i>Corthylus</i> Erichson, 1834 (Coleoptera: Curculionidae: Scolytinae). Insecta Mundi 792: 1&ndash;25.	accepted	{"page for start of description":"20"}
3840	Corthylus guayanensis	Animalia	Arthropoda	Insecta	Coleoptera	Curculionidae	Scolytinae	Corthylini	Corthylina	Corthylus	guayanensis		Eggers, 1933	3837	Corthylus papulans	3840	Eggers H (1933f) Borkenkäfer (Ipidae, Col.) aus Südamerika, VI. Material des Muséum Paris aus Franz. Guayana und Venezuela. Travaux du Laboratoire d'Entomologie du Muséum National d'Histoire Naturelle 1(77): 1&ndash;37.	synonym	{"page for start of description":"22"}
14551	Corthylus ibarrai	Animalia	Arthropoda	Insecta	Coleoptera	Curculionidae	Scolytinae	Corthylini	Corthylina	Corthylus	ibarrai		Atkinson, 2020	14551	Corthylus ibarrai	14551	Atkinson TH (2020) New species, new records and synonymy of Mexican <i>Corthylus</i> Erichson, 1834 (Coleoptera: Curculionidae: Scolytinae). Insecta Mundi 792: 1&ndash;25.	accepted	{"page for start of description":"14"}
3818	Corthylus ingaensis	Animalia	Arthropoda	Insecta	Coleoptera	Curculionidae	Scolytinae	Corthylini	Corthylina	Corthylus	ingaensis		(Schedl, 1939)	3818	Corthylus ingaensis	3818	Schedl KE (1939g) Some new neotropical species of Scolytidae in the collections of British Museum (Coleoptera). Proceedings of the Royal Entomological Society of London, Series B 8(1): 12&ndash;16.	accepted	{"page for start of description":"14"}
3819	Corthylus insignis	Animalia	Arthropoda	Insecta	Coleoptera	Curculionidae	Scolytinae	Corthylini	Corthylina	Corthylus	insignis		Wood, 1974	3819	Corthylus insignis	3819	Wood SL (1974c) New species of American <i>Corthylus</i> (Coleoptera: Scolytidae). The Great Basin Naturalist 34(3): 181&ndash;202.	accepted	{"page for start of description":"200"}
4863	Corthylus insularis	Animalia	Arthropoda	Insecta	Coleoptera	Curculionidae	Scolytinae	Corthylini	Corthylina	Corthylus	insularis		Bright & Torres, 2006	4863	Corthylus insularis	4863	Bright DE, Torres JA (2006) Studies on West Indian Scolytidae (Coleoptera) 4. A review of the Scolytidae of Puerto Rico, U.S.A. with descriptions of one new genus, fourteen new species and notes on new synonymy (Coleoptera: Scolytidae). Koleopterologische Rundschau 76: 389&ndash;428.	accepted	{"page for start of description":"424"}
14699	Corthylus latisetosus	Animalia	Arthropoda	Insecta	Coleoptera	Curculionidae	Scolytinae	Corthylini	Corthylina	Corthylus	latisetosus		Atkinson, 2020	14699	Corthylus latisetosus	14699	Atkinson TH (2020) New species, new records and synonymy of Mexican <i>Corthylus</i> Erichson, 1834 (Coleoptera: Curculionidae: Scolytinae). Insecta Mundi 792: 1&ndash;25.	accepted	{"page for start of description":"16"}
3820	Corthylus letzneri	Animalia	Arthropoda	Insecta	Coleoptera	Curculionidae	Scolytinae	Corthylini	Corthylina	Corthylus	letzneri		(Ferrari, 1867)	3820	Corthylus letzneri	3820	Ferrari JA (1867) Die Forst- und Baumzuchtschädlichen Borkenkäfer (Tomicides Lac) aus der Familie der Holzverderber (Scolytides Lac), mit besonderer Berücksichtigung vorzüglich der europäischen Formen, und der Sammlung des k. k. zoologischen Kabinetes in Wien. Carl Gerold’s Sohn, Wien [2] + 96 pp.	accepted	{"page for start of description":"59"}
4063	Corthylus lobatum	Animalia	Arthropoda	Insecta	Coleoptera	Curculionidae	Scolytinae	Corthylini	Corthylina	Corthylus	lobatum		Ferrari, 1867	4062	Monarthrum lobatum	4063	Ferrari JA (1867) Die Forst- und Baumzuchtschädlichen Borkenkäfer (Tomicides Lac) aus der Familie der Holzverderber (Scolytides Lac), mit besonderer Berücksichtigung vorzüglich der europäischen Formen, und der Sammlung des k. k. zoologischen Kabinetes in Wien. Carl Gerold’s Sohn, Wien [2] + 96 pp.	synonym (basionym)	{"page for start of description":"57"}
3821	Corthylus luridus	Animalia	Arthropoda	Insecta	Coleoptera	Curculionidae	Scolytinae	Corthylini	Corthylina	Corthylus	luridus		Blandford, 1904	3821	Corthylus luridus	3821	Blandford WFH (1904) Scolytidae. In: . Biologia CentraliAmericana. Insecta. Coleoptera Vol. 4, Part 6. R. H. Porter, London, 225&ndash;280.	accepted	{"page for start of description":"256"}
3822	Corthylus lustratus	Animalia	Arthropoda	Insecta	Coleoptera	Curculionidae	Scolytinae	Corthylini	Corthylina	Corthylus	lustratus		Wood, 1984	3822	Corthylus lustratus	3822	Wood SL (1984a) New synonymy and new species of American bark beetles (Coleoptera: Scolytidae), Part X. The Great Basin Naturalist 44(1): 113&ndash;119.	accepted	{"page for start of description":"113"}
3823	Corthylus macrocerus	Animalia	Arthropoda	Insecta	Coleoptera	Curculionidae	Scolytinae	Corthylini	Corthylina	Corthylus	macrocerus		Eichhoff, 1869	3823	Corthylus macrocerus	3823	Eichhoff WJ (1869) Neue Borkenkäfer. Berliner Entomologische Zeitschrift 12(3-4): 273&ndash;282.	accepted	{"page for start of description":"279"}
4317	Corthylus merkli	Animalia	Arthropoda	Insecta	Coleoptera	Curculionidae	Scolytinae	Corthylini	Corthylina	Corthylus	merkli		Wood, 2007	4317	Corthylus merkli	4317	Wood SL (2007) Bark and ambrosia beetles of South America (Coleoptera: Scolytidae). Monte L. Bean Science Museum, Provo, Utah 900 pp.	accepted	{"page for start of description":"866"}
3824	Corthylus mexicanus	Animalia	Arthropoda	Insecta	Coleoptera	Curculionidae	Scolytinae	Corthylini	Corthylina	Corthylus	mexicanus		Schedl, 1950	3824	Corthylus mexicanus	3824	Schedl KE (1950c) Neotropical Scolytoidea, II. 107 Contribution. Dusenia 1(3): 145&ndash;180.	accepted	{"page for start of description":"159"}
3825	Corthylus micacirrus	Animalia	Arthropoda	Insecta	Coleoptera	Curculionidae	Scolytinae	Corthylini	Corthylina	Corthylus	micacirrus		Wood, 1984	3825	Corthylus micacirrus	3825	Wood SL (1984a) New synonymy and new species of American bark beetles (Coleoptera: Scolytidae), Part X. The Great Basin Naturalist 44(1): 113&ndash;119.	accepted	{"page for start of description":"114"}
14696	Corthylus microcorthyloides	Animalia	Arthropoda	Insecta	Coleoptera	Curculionidae	Scolytinae	Corthylini	Corthylina	Corthylus	microcorthyloides		Atkinson, 2020	14696	Corthylus microcorthyloides	14696	Atkinson TH (2020) New species, new records and synonymy of Mexican <i>Corthylus</i> Erichson, 1834 (Coleoptera: Curculionidae: Scolytinae). Insecta Mundi 792: 1&ndash;25.	accepted	{"page for start of description":"22"}
3826	Corthylus minimus	Animalia	Arthropoda	Insecta	Coleoptera	Curculionidae	Scolytinae	Corthylini	Corthylina	Corthylus	minimus		Wood, 1974	3826	Corthylus minimus	3826	Wood SL (1974c) New species of American <i>Corthylus</i> (Coleoptera: Scolytidae). The Great Basin Naturalist 34(3): 181&ndash;202.	accepted	{"page for start of description":"192"}
4275	Corthylus minulus	Animalia	Arthropoda	Insecta	Coleoptera	Curculionidae	Scolytinae	Corthylini	Corthylina	Corthylus	minulus		Wood, 2007	4275	Corthylus minulus	4275	Wood SL (2007) Bark and ambrosia beetles of South America (Coleoptera: Scolytidae). Monte L. Bean Science Museum, Provo, Utah 900 pp.	accepted	{"page for start of description":"827"}
3827	Corthylus minutissimus	Animalia	Arthropoda	Insecta	Coleoptera	Curculionidae	Scolytinae	Corthylini	Corthylina	Corthylus	minutissimus		Schedl, 1940	3827	Corthylus minutissimus	3827	Schedl KE (1940a) Scolytidae, Coptonotidae y Platypodidae Mexicanos. Anales de la Escuela Nacional de Ciéncias Biologicas, México 1(3-4): 317&ndash;377.	accepted	{"page for start of description":"353"}
3828	Corthylus minutus	Animalia	Arthropoda	Insecta	Coleoptera	Curculionidae	Scolytinae	Corthylini	Corthylina	Corthylus	minutus		Bright, 1972	3828	Corthylus minutus	3828	Bright DE (1972b) New species of Scolytidae (Coleoptera) from Mexico, with additional notes. I. Tribes Xyleborini and Corthylini. The Canadian Entomologist 104(9): 1369&ndash;1385.	accepted	{"page for start of description":"1373"}
5044	Corthylus mirabilis	Animalia	Arthropoda	Insecta	Coleoptera	Curculionidae	Scolytinae	Corthylini	Corthylina	Corthylus	mirabilis		Nunberg, 1962	5044	Corthylus mirabilis	5044	Nunberg M (1962) Zur Kenntnis der neotropischen Borkenkaefer-fauna (Col. Scolytidae). Papéis Avulsos Avulsos do Departamento de Zoologia 15(18): 223&ndash;237.	accepted	{"page for start of description":"226"}
4282	Corthylus montanus	Animalia	Arthropoda	Insecta	Coleoptera	Curculionidae	Scolytinae	Corthylini	Corthylina	Corthylus	montanus		Wood, 2007	4282	Corthylus montanus	4282	Wood SL (2007) Bark and ambrosia beetles of South America (Coleoptera: Scolytidae). Monte L. Bean Science Museum, Provo, Utah 900 pp.	accepted	{"page for start of description":"833"}
14311	Corthylus monticellus	Animalia	Arthropoda	Insecta	Coleoptera	Curculionidae	Scolytinae	Corthylini	Corthylina	Corthylus	monticellus		Bright, 2019	14311	Corthylus monticellus	14311	Bright DE (2019) A Taxonomic Monograph of the Bark and Ambrosia Beetles of the West Indies (Coleoptera: Curculionoidea: Scolytidae). Occasional Papers of the Florida State Collection of Arthropods 12: 1&ndash;491.	accepted	{"page for start of description":"402"}
3829	Corthylus nanus	Animalia	Arthropoda	Insecta	Coleoptera	Curculionidae	Scolytinae	Corthylini	Corthylina	Corthylus	nanus		Wood, 1979	3829	Corthylus nanus	3829	Wood SL (1979) New synonymy and new species of American bark beetles (Coleoptera: Scolytidae), Part VIII. The Great Basin Naturalist 39(2): 133&ndash;142.	accepted	{"page for start of description":"138"}
3831	Corthylus nevermanni	Animalia	Arthropoda	Insecta	Coleoptera	Curculionidae	Scolytinae	Corthylini	Corthylina	Corthylus	nevermanni		(Schedl, 1939)	3831	Corthylus nevermanni	3831	Schedl KE (1939d) Scolytidae and Platypodidae (Col.). 63 Beitrag. Mitteilungen der Münchener Entomologischen Gesellschaft 29(4): 564&ndash;585.	accepted	{"page for start of description":"568"}
3832	Corthylus niger	Animalia	Arthropoda	Insecta	Coleoptera	Curculionidae	Scolytinae	Corthylini	Corthylina	Corthylus	niger		(Schedl, 1954)	3832	Corthylus niger	3832	Schedl KE (1954b) Neotropische Scolytoidea, VI. 142 Beitrag. Dusenia 5(1): 21&ndash;48.	accepted	{"page for start of description":"43"}
4288	Corthylus nigrescens	Animalia	Arthropoda	Insecta	Coleoptera	Curculionidae	Scolytinae	Corthylini	Corthylina	Corthylus	nigrescens		Wood, 2007	4288	Corthylus nigrescens	4288	Wood SL (2007) Bark and ambrosia beetles of South America (Coleoptera: Scolytidae). Monte L. Bean Science Museum, Provo, Utah 900 pp.	accepted	{"page for start of description":"836"}
4289	Corthylus nigricans	Animalia	Arthropoda	Insecta	Coleoptera	Curculionidae	Scolytinae	Corthylini	Corthylina	Corthylus	nigricans		Wood, 2007	4289	Corthylus nigricans	4289	Wood SL (2007) Bark and ambrosia beetles of South America (Coleoptera: Scolytidae). Monte L. Bean Science Museum, Provo, Utah 900 pp.	accepted	{"page for start of description":"839"}
3876	Corthylus noguerai	Animalia	Arthropoda	Insecta	Coleoptera	Curculionidae	Scolytinae	Corthylini	Corthylina	Corthylus	noguerai		Wood, 2007	3876	Corthylus noguerai	3876	Wood SL (2007) Bark and ambrosia beetles of South America (Coleoptera: Scolytidae). Monte L. Bean Science Museum, Provo, Utah 900 pp.	accepted	{"page for start of description":"837"}
3833	Corthylus nolenae	Animalia	Arthropoda	Insecta	Coleoptera	Curculionidae	Scolytinae	Corthylini	Corthylina	Corthylus	nolenae		Wood, 1974	3833	Corthylus nolenae	3833	Wood SL (1974c) New species of American <i>Corthylus</i> (Coleoptera: Scolytidae). The Great Basin Naturalist 34(3): 181&ndash;202.	accepted	{"page for start of description":"194"}
3855	Corthylus nudipennis	Animalia	Arthropoda	Insecta	Coleoptera	Curculionidae	Scolytinae	Corthylini	Corthylina	Corthylus	nudipennis		Schedl, 1950	3854	Corthylus punctatus	3855	Schedl KE (1950c) Neotropical Scolytoidea, II. 107 Contribution. Dusenia 1(3): 145&ndash;180.	synonym	{"page for start of description":"155"}
4784	Corthylus nudiusculus	Animalia	Arthropoda	Insecta	Coleoptera	Curculionidae	Scolytinae	Corthylini	Corthylina	Corthylus	nudiusculus		Schedl, 1950	3813	Corthylus flagellifer	4784	Schedl KE (1950c) Neotropical Scolytoidea, II. 107 Contribution. Dusenia 1(3): 145&ndash;180.	synonym	{"page for start of description":"156"}
3834	Corthylus nudus	Animalia	Arthropoda	Insecta	Coleoptera	Curculionidae	Scolytinae	Corthylini	Corthylina	Corthylus	nudus		Schedl, 1940	3834	Corthylus nudus	3834	Schedl KE (1940a) Scolytidae, Coptonotidae y Platypodidae Mexicanos. Anales de la Escuela Nacional de Ciéncias Biologicas, México 1(3-4): 317&ndash;377.	accepted	{"page for start of description":"354"}
3883	Corthylus obliquus	Animalia	Arthropoda	Insecta	Coleoptera	Curculionidae	Scolytinae	Corthylini	Corthylina	Corthylus	obliquus		Schedl, 1976	3882	Corthylus suturalis	3883	Schedl KE (1976) Neotropische Scolytoidea, XIII. 323 Beitrag zur Morphologie und Systematik der Scolytoidea. Entomologische Abhandlungen, Staatliches Museum für Tierkunde in Dresden 41(3): 49&ndash;92.	synonym	{"page for start of description":"79"}
13303	Corthylus obtusus	Animalia	Arthropoda	Insecta	Coleoptera	Curculionidae	Scolytinae	Corthylini	Corthylina	Corthylus	obtusus		Schedl, 1966	3748	Brachyspartus moritzi	13303	Schedl KE (1966d) Neotropische Scolytoidea, VIII. 238 Beitrag zur Morphologie und Systematik der Scolytoidea. Entomologische Arbeiten aus dem Museum Georg Frey 17: 74&ndash;128.	synonym	{"page for start of description":"122"}
3835	Corthylus oculatus	Animalia	Arthropoda	Insecta	Coleoptera	Curculionidae	Scolytinae	Corthylini	Corthylina	Corthylus	oculatus		Wood, 1974	3835	Corthylus oculatus	3835	Wood SL (1974c) New species of American <i>Corthylus</i> (Coleoptera: Scolytidae). The Great Basin Naturalist 34(3): 181&ndash;202.	accepted	{"page for start of description":"184"}
3856	Corthylus oliveirai	Animalia	Arthropoda	Insecta	Coleoptera	Curculionidae	Scolytinae	Corthylini	Corthylina	Corthylus	oliveirai		Schedl, 1976	3854	Corthylus punctatus	3856	Schedl KE (1976) Neotropische Scolytoidea, XIII. 323 Beitrag zur Morphologie und Systematik der Scolytoidea. Entomologische Abhandlungen, Staatliches Museum für Tierkunde in Dresden 41(3): 49&ndash;92.	synonym	{"page for start of description":"80"}
3836	Corthylus panamensis	Animalia	Arthropoda	Insecta	Coleoptera	Curculionidae	Scolytinae	Corthylini	Corthylina	Corthylus	panamensis		Blandford, 1904	3836	Corthylus panamensis	3836	Blandford WFH (1904) Scolytidae. In: . Biologia CentraliAmericana. Insecta. Coleoptera Vol. 4, Part 6. R. H. Porter, London, 225&ndash;280.	accepted	{"page for start of description":"259"}
4309	Corthylus papuellus	Animalia	Arthropoda	Insecta	Coleoptera	Curculionidae	Scolytinae	Corthylini	Corthylina	Corthylus	papuellus		Wood, 2007	4309	Corthylus papuellus	4309	Wood SL (2007) Bark and ambrosia beetles of South America (Coleoptera: Scolytidae). Monte L. Bean Science Museum, Provo, Utah 900 pp.	accepted	{"page for start of description":"855"}
3837	Corthylus papulans	Animalia	Arthropoda	Insecta	Coleoptera	Curculionidae	Scolytinae	Corthylini	Corthylina	Corthylus	papulans		Eichhoff, 1869	3837	Corthylus papulans	3837	Eichhoff WJ (1869) Neue Borkenkäfer. Berliner Entomologische Zeitschrift 12(3-4): 273&ndash;282.	accepted	{"page for start of description":"280"}
4295	Corthylus parvicirrus	Animalia	Arthropoda	Insecta	Coleoptera	Curculionidae	Scolytinae	Corthylini	Corthylina	Corthylus	parvicirrus		Wood, 2007	4295	Corthylus parvicirrus	4295	Wood SL (2007) Bark and ambrosia beetles of South America (Coleoptera: Scolytidae). Monte L. Bean Science Museum, Provo, Utah 900 pp.	accepted	{"page for start of description":"844"}
3842	Corthylus parvulus	Animalia	Arthropoda	Insecta	Coleoptera	Curculionidae	Scolytinae	Corthylini	Corthylina	Corthylus	parvulus		Blandford, 1904	3842	Corthylus parvulus	3842	Blandford WFH (1904) Scolytidae. In: . Biologia CentraliAmericana. Insecta. Coleoptera Vol. 4, Part 6. R. H. Porter, London, 225&ndash;280.	accepted	{"page for start of description":"261"}
3843	Corthylus peruanus	Animalia	Arthropoda	Insecta	Coleoptera	Curculionidae	Scolytinae	Corthylini	Corthylina	Corthylus	peruanus		Schedl, 1950	3843	Corthylus peruanus	3843	Schedl KE (1950c) Neotropical Scolytoidea, II. 107 Contribution. Dusenia 1(3): 145&ndash;180.	accepted	{"page for start of description":"155"}
3844	Corthylus petilus	Animalia	Arthropoda	Insecta	Coleoptera	Curculionidae	Scolytinae	Corthylini	Corthylina	Corthylus	petilus		Wood, 1967	3844	Corthylus petilus	3844	Wood SL (1967a) New species of bark beetles, (Coleoptera: Scolytidae), mostly Mexican, Part VII. The Great Basin Naturalist 27(1): 36&ndash;57.	accepted	{"page for start of description":"56"}
3845	Corthylus pharax	Animalia	Arthropoda	Insecta	Coleoptera	Curculionidae	Scolytinae	Corthylini	Corthylina	Corthylus	pharax		Schedl, 1976	3845	Corthylus pharax	3845	Schedl KE (1976) Neotropische Scolytoidea, XIII. 323 Beitrag zur Morphologie und Systematik der Scolytoidea. Entomologische Abhandlungen, Staatliches Museum für Tierkunde in Dresden 41(3): 49&ndash;92.	accepted	{"page for start of description":"80"}
4280	Corthylus pilifer	Animalia	Arthropoda	Insecta	Coleoptera	Curculionidae	Scolytinae	Corthylini	Corthylina	Corthylus	pilifer		Wood, 2007	4280	Corthylus pilifer	4280	Wood SL (2007) Bark and ambrosia beetles of South America (Coleoptera: Scolytidae). Monte L. Bean Science Museum, Provo, Utah 900 pp.	accepted	{"page for start of description":"831"}
4273	Corthylus pinguis	Animalia	Arthropoda	Insecta	Coleoptera	Curculionidae	Scolytinae	Corthylini	Corthylina	Corthylus	pinguis		Wood, 2007	4273	Corthylus pinguis	4273	Wood SL (2007) Bark and ambrosia beetles of South America (Coleoptera: Scolytidae). Monte L. Bean Science Museum, Provo, Utah 900 pp.	accepted	{"page for start of description":"826"}
3846	Corthylus pisinnus	Animalia	Arthropoda	Insecta	Coleoptera	Curculionidae	Scolytinae	Corthylini	Corthylina	Corthylus	pisinnus		Bright, 1972	14962	Corthylocurus pisinnus	3846	Bright DE (1972a) The Scolytidae and Platypodidae of Jamaica. Bulletin of the Institute of Jamaica, Science Series 21: 1&ndash;108.	synonym (basionym)	{"page for start of description":"103"}
4000	Corthylus plagiatus	Animalia	Arthropoda	Insecta	Coleoptera	Curculionidae	Scolytinae	Corthylini	Corthylina	Corthylus	plagiatus		Eichhoff, 1869	3998	Monarthrum brunneum	4000	Eichhoff WJ (1869) Neue Borkenkäfer. Berliner Entomologische Zeitschrift 12(3-4): 273&ndash;282.	synonym	{"page for start of description":"279"}
14755	Corthylus poblanus	Animalia	Arthropoda	Insecta	Coleoptera	Curculionidae	Scolytinae	Corthylini	Corthylina	Corthylus	poblanus		Atkinson, 2020	14755	Corthylus poblanus	14755	Atkinson TH (2020) New species, new records and synonymy of Mexican <i>Corthylus</i> Erichson, 1834 (Coleoptera: Curculionidae: Scolytinae). Insecta Mundi 792: 1&ndash;25.	accepted	{"page for start of description":"12"}
3847	Corthylus praealtus	Animalia	Arthropoda	Insecta	Coleoptera	Curculionidae	Scolytinae	Corthylini	Corthylina	Corthylus	praealtus		Schedl, 1976	3847	Corthylus praealtus	3847	Schedl KE (1976) Neotropische Scolytoidea, XIII. 323 Beitrag zur Morphologie und Systematik der Scolytoidea. Entomologische Abhandlungen, Staatliches Museum für Tierkunde in Dresden 41(3): 49&ndash;92.	accepted	{"page for start of description":"80"}
3848	Corthylus praeustus	Animalia	Arthropoda	Insecta	Coleoptera	Curculionidae	Scolytinae	Corthylini	Corthylina	Corthylus	praeustus		Schedl, 1950	3848	Corthylus praeustus	3848	Schedl KE (1950c) Neotropical Scolytoidea, II. 107 Contribution. Dusenia 1(3): 145&ndash;180.	accepted	{"page for start of description":"153"}
3849	Corthylus procerus	Animalia	Arthropoda	Insecta	Coleoptera	Curculionidae	Scolytinae	Corthylini	Corthylina	Corthylus	procerus		Bright, 1972	3849	Corthylus procerus	3849	Bright DE (1972b) New species of Scolytidae (Coleoptera) from Mexico, with additional notes. I. Tribes Xyleborini and Corthylini. The Canadian Entomologist 104(9): 1369&ndash;1385.	accepted	{"page for start of description":"1376"}
4306	Corthylus pseudoandinus	Animalia	Arthropoda	Insecta	Coleoptera	Curculionidae	Scolytinae	Corthylini	Corthylina	Corthylus	pseudoandinus		Wood, 2007	4306	Corthylus pseudoandinus	4306	Wood SL (2007) Bark and ambrosia beetles of South America (Coleoptera: Scolytidae). Monte L. Bean Science Museum, Provo, Utah 900 pp.	accepted	{"page for start of description":"852"}
4308	Corthylus pseudoexcisus	Animalia	Arthropoda	Insecta	Coleoptera	Curculionidae	Scolytinae	Corthylini	Corthylina	Corthylus	pseudoexcisus		Wood, 2007	4308	Corthylus pseudoexcisus	4308	Wood SL (2007) Bark and ambrosia beetles of South America (Coleoptera: Scolytidae). Monte L. Bean Science Museum, Provo, Utah 900 pp.	accepted	{"page for start of description":"853"}
4279	Corthylus pseudovillus	Animalia	Arthropoda	Insecta	Coleoptera	Curculionidae	Scolytinae	Corthylini	Corthylina	Corthylus	pseudovillus		Wood, 2007	4279	Corthylus pseudovillus	4279	Wood SL (2007) Bark and ambrosia beetles of South America (Coleoptera: Scolytidae). Monte L. Bean Science Museum, Provo, Utah 900 pp.	accepted	{"page for start of description":"831"}
3850	Corthylus ptyocerus	Animalia	Arthropoda	Insecta	Coleoptera	Curculionidae	Scolytinae	Corthylini	Corthylina	Corthylus	ptyocerus		Blandford, 1904	3850	Corthylus ptyocerus	3850	Blandford WFH (1904) Scolytidae. In: . Biologia CentraliAmericana. Insecta. Coleoptera Vol. 4, Part 6. R. H. Porter, London, 225&ndash;280.	accepted	{"page for start of description":"257"}
3851	Corthylus pumilus	Animalia	Arthropoda	Insecta	Coleoptera	Curculionidae	Scolytinae	Corthylini	Corthylina	Corthylus	pumilus		Wood, 1974	3851	Corthylus pumilus	3851	Wood SL (1974c) New species of American <i>Corthylus</i> (Coleoptera: Scolytidae). The Great Basin Naturalist 34(3): 181&ndash;202.	accepted	{"page for start of description":"192"}
3852	Corthylus punctatissimus	Animalia	Arthropoda	Insecta	Coleoptera	Curculionidae	Scolytinae	Corthylini	Corthylina	Corthylus	punctatissimus		(Zimmermann, 1868)	3852	Corthylus punctatissimus	3852	Zimmermann C (1868) Synopsis of the Scolytidae of America North of Mexico. Transactions of the American Entomological Society 2: 141&ndash;149.	accepted	{"page for start of description":"144"}
3854	Corthylus punctatus	Animalia	Arthropoda	Insecta	Coleoptera	Curculionidae	Scolytinae	Corthylini	Corthylina	Corthylus	punctatus		Eggers, 1943	3854	Corthylus punctatus	3854	Eggers H (1943d) Borkenkäfer (Col., Ipidae) aus Südamerika, X. Bolivia. Mitteilungen der Münchener Entomologischen Gesellschaft 33: 344&ndash;389.	accepted	{"page for start of description":"382"}
4302	Corthylus punctifrons	Animalia	Arthropoda	Insecta	Coleoptera	Curculionidae	Scolytinae	Corthylini	Corthylina	Corthylus	punctifrons		Wood, 2007	4302	Corthylus punctifrons	4302	Wood SL (2007) Bark and ambrosia beetles of South America (Coleoptera: Scolytidae). Monte L. Bean Science Museum, Provo, Utah 900 pp.	accepted	{"page for start of description":"848"}
3857	Corthylus pusillus	Animalia	Arthropoda	Insecta	Coleoptera	Curculionidae	Scolytinae	Corthylini	Corthylina	Corthylus	pusillus		Eggers, 1943	3857	Corthylus pusillus	3857	Eggers H (1943d) Borkenkäfer (Col., Ipidae) aus Südamerika, X. Bolivia. Mitteilungen der Münchener Entomologischen Gesellschaft 33: 344&ndash;389.	accepted	{"page for start of description":"380"}
3858	Corthylus pygmaeus	Animalia	Arthropoda	Insecta	Coleoptera	Curculionidae	Scolytinae	Corthylini	Corthylina	Corthylus	pygmaeus		Wood, 1974	3858	Corthylus pygmaeus	3858	Wood SL (1974c) New species of American <i>Corthylus</i> (Coleoptera: Scolytidae). The Great Basin Naturalist 34(3): 181&ndash;202.	accepted	{"page for start of description":"195"}
4780	Corthylus reburrus	Animalia	Arthropoda	Insecta	Coleoptera	Curculionidae	Scolytinae	Corthylini	Corthylina	Corthylus	reburrus		Bright, 1972	3842	Corthylus parvulus	4780	Bright DE (1972b) New species of Scolytidae (Coleoptera) from Mexico, with additional notes. I. Tribes Xyleborini and Corthylini. The Canadian Entomologist 104(9): 1369&ndash;1385.	synonym	{"page for start of description":"1375"}
3859	Corthylus redtenbacheri	Animalia	Arthropoda	Insecta	Coleoptera	Curculionidae	Scolytinae	Corthylini	Corthylina	Corthylus	redtenbacheri		(Ferrari, 1867)	3859	Corthylus redtenbacheri	3859	Ferrari JA (1867) Die Forst- und Baumzuchtschädlichen Borkenkäfer (Tomicides Lac) aus der Familie der Holzverderber (Scolytides Lac), mit besonderer Berücksichtigung vorzüglich der europäischen Formen, und der Sammlung des k. k. zoologischen Kabinetes in Wien. Carl Gerold’s Sohn, Wien [2] + 96 pp.	accepted	{"page for start of description":"55"}
14312	Corthylus reticulatus	Animalia	Arthropoda	Insecta	Coleoptera	Curculionidae	Scolytinae	Corthylini	Corthylina	Corthylus	reticulatus		Bright, 2019	14312	Corthylus reticulatus	14312	Bright DE (2019) A Taxonomic Monograph of the Bark and Ambrosia Beetles of the West Indies (Coleoptera: Curculionoidea: Scolytidae). Occasional Papers of the Florida State Collection of Arthropods 12: 1&ndash;491.	accepted	{"page for start of description":"404"}
3860	Corthylus retusifer	Animalia	Arthropoda	Insecta	Coleoptera	Curculionidae	Scolytinae	Corthylini	Corthylina	Corthylus	retusifer		Wood, 1974	3860	Corthylus retusifer	3860	Wood SL (1974c) New species of American <i>Corthylus</i> (Coleoptera: Scolytidae). The Great Basin Naturalist 34(3): 181&ndash;202.	accepted	{"page for start of description":"183"}
3861	Corthylus retusus	Animalia	Arthropoda	Insecta	Coleoptera	Curculionidae	Scolytinae	Corthylini	Corthylina	Corthylus	retusus		Wood, 1974	3861	Corthylus retusus	3861	Wood SL (1974c) New species of American <i>Corthylus</i> (Coleoptera: Scolytidae). The Great Basin Naturalist 34(3): 181&ndash;202.	accepted	{"page for start of description":"182"}
3862	Corthylus robustus	Animalia	Arthropoda	Insecta	Coleoptera	Curculionidae	Scolytinae	Corthylini	Corthylina	Corthylus	robustus		Schedl, 1936	3862	Corthylus robustus	3862	Schedl KE (1936a) Scolytidae und Platypodidae (Coleopt.) - neue Zentral- und Südamerikanische Arten (36 Beitrag). Archivos do Instituto de Biologia Vegetal, Rio de Janeiro 3(1): 99&ndash;110.	accepted	{"page for start of description":"108"}
3863	Corthylus rubricollis	Animalia	Arthropoda	Insecta	Coleoptera	Curculionidae	Scolytinae	Corthylini	Corthylina	Corthylus	rubricollis		Blandford, 1904	3863	Corthylus rubricollis	3863	Blandford WFH (1904) Scolytidae. In: . Biologia CentraliAmericana. Insecta. Coleoptera Vol. 4, Part 6. R. H. Porter, London, 225&ndash;280.	accepted	{"page for start of description":"260"}
3864	Corthylus rufopilosus	Animalia	Arthropoda	Insecta	Coleoptera	Curculionidae	Scolytinae	Corthylini	Corthylina	Corthylus	rufopilosus		Eggers, 1931	3864	Corthylus rufopilosus	3864	Eggers H (1931b) Borkenkäfer (Ipidae, Col.) aus Südamerika, IV. Wiener Entomologische Zeitung 48(1): 29&ndash;42.	accepted	{"page for start of description":"39"}
3865	Corthylus sanguineus	Animalia	Arthropoda	Insecta	Coleoptera	Curculionidae	Scolytinae	Corthylini	Corthylina	Corthylus	sanguineus		Schedl, 1935	3865	Corthylus sanguineus	3865	Schedl KE (1935f) New Scolytidae and Platypodidae from Central and South America. Revista de Entomologia, São Paulo 5: 342&ndash;359.	accepted	{"page for start of description":"346"}
3866	Corthylus schaufussi	Animalia	Arthropoda	Insecta	Coleoptera	Curculionidae	Scolytinae	Corthylini	Corthylina	Corthylus	schaufussi		Schedl, 1937	3866	Corthylus schaufussi	3866	Schedl KE (1937a) Scolytidae und Platypodidae (Coleoptera). 44 Beitrag. Arbeiten über Morphologische und Taxonomische Entomologie aus Berlin-Dahlem 4(1): 66&ndash;70.	accepted	{"page for start of description":"69"}
4316	Corthylus schulzi	Animalia	Arthropoda	Insecta	Coleoptera	Curculionidae	Scolytinae	Corthylini	Corthylina	Corthylus	schulzi		Wood, 2007	4316	Corthylus schulzi	4316	Wood SL (2007) Bark and ambrosia beetles of South America (Coleoptera: Scolytidae). Monte L. Bean Science Museum, Provo, Utah 900 pp.	accepted	{"page for start of description":"865"}
4651	Corthylus scutellaris	Animalia	Arthropoda	Insecta	Coleoptera	Curculionidae	Scolytinae	Corthylini	Corthylina	Corthylus	scutellaris		LeConte, 1857	4111	Monarthrum scutellare	4651	LeConte JL (1857) Report upon insects collected on the survey. Reports of explorations and surveys for railroad route from the Mississippi River to the Pacific Ocean 12(3): 1&ndash;72.	synonym (basionym)	{"page for start of description":"59"}
3867	Corthylus senticosus	Animalia	Arthropoda	Insecta	Coleoptera	Curculionidae	Scolytinae	Corthylini	Corthylina	Corthylus	senticosus		Wood, 1986	3867	Corthylus senticosus	3867	Wood SL (1986a) New synonymy and new species of American bark beetles (Coleoptera: Scolytidae), Part XI. The Great Basin Naturalist 46(2): 265&ndash;273.	accepted	{"page for start of description":"271"}
3868	Corthylus sentosus	Animalia	Arthropoda	Insecta	Coleoptera	Curculionidae	Scolytinae	Corthylini	Corthylina	Corthylus	sentosus		Wood, 1986	3868	Corthylus sentosus	3868	Wood SL (1986a) New synonymy and new species of American bark beetles (Coleoptera: Scolytidae), Part XI. The Great Basin Naturalist 46(2): 265&ndash;273.	accepted	{"page for start of description":"271"}
3869	Corthylus sentus	Animalia	Arthropoda	Insecta	Coleoptera	Curculionidae	Scolytinae	Corthylini	Corthylina	Corthylus	sentus		Wood, 1974	3869	Corthylus sentus	3869	Wood SL (1974c) New species of American <i>Corthylus</i> (Coleoptera: Scolytidae). The Great Basin Naturalist 34(3): 181&ndash;202.	accepted	{"page for start of description":"195"}
3870	Corthylus serratus	Animalia	Arthropoda	Insecta	Coleoptera	Curculionidae	Scolytinae	Corthylini	Corthylina	Corthylus	serratus		Wood, 1974	3870	Corthylus serratus	3870	Wood SL (1974c) New species of American <i>Corthylus</i> (Coleoptera: Scolytidae). The Great Basin Naturalist 34(3): 181&ndash;202.	accepted	{"page for start of description":"197"}
3871	Corthylus serrulatus	Animalia	Arthropoda	Insecta	Coleoptera	Curculionidae	Scolytinae	Corthylini	Corthylina	Corthylus	serrulatus		Eggers, 1934	3871	Corthylus serrulatus	3871	Eggers H (1934a) Borkenkäfer (Ipidae, Col.) aus Südamerika, VII. Entomologische Blätter 30(2): 78&ndash;84.	accepted	{"page for start of description":"82"}
13218	Corthylus signatus	Animalia	Arthropoda	Insecta	Coleoptera	Curculionidae	Scolytinae	Corthylini	Corthylina	Corthylus	signatus		Ferrari, 1867	3990	Monarthrum bicolor	13218	Ferrari JA (1867) Die Forst- und Baumzuchtschädlichen Borkenkäfer (Tomicides Lac) aus der Familie der Holzverderber (Scolytides Lac), mit besonderer Berücksichtigung vorzüglich der europäischen Formen, und der Sammlung des k. k. zoologischen Kabinetes in Wien. Carl Gerold’s Sohn, Wien [2] + 96 pp.	synonym	{"page for start of description":"56"}
3873	Corthylus simillimus	Animalia	Arthropoda	Insecta	Coleoptera	Curculionidae	Scolytinae	Corthylini	Corthylina	Corthylus	simillimus		Schedl, 1966	3873	Corthylus simillimus	3873	Schedl KE (1966d) Neotropische Scolytoidea, VIII. 238 Beitrag zur Morphologie und Systematik der Scolytoidea. Entomologische Arbeiten aus dem Museum Georg Frey 17: 74&ndash;128.	accepted	{"page for start of description":"118"}
3874	Corthylus simplex	Animalia	Arthropoda	Insecta	Coleoptera	Curculionidae	Scolytinae	Corthylini	Corthylina	Corthylus	simplex		Wood, 1974	3874	Corthylus simplex	3874	Wood SL (1974c) New species of American <i>Corthylus</i> (Coleoptera: Scolytidae). The Great Basin Naturalist 34(3): 181&ndash;202.	accepted	{"page for start of description":"187"}
4281	Corthylus simplicis	Animalia	Arthropoda	Insecta	Coleoptera	Curculionidae	Scolytinae	Corthylini	Corthylina	Corthylus	simplicis		Wood, 2007	4281	Corthylus simplicis	4281	Wood SL (2007) Bark and ambrosia beetles of South America (Coleoptera: Scolytidae). Monte L. Bean Science Museum, Provo, Utah 900 pp.	accepted	{"page for start of description":"832"}
3875	Corthylus sobrinus	Animalia	Arthropoda	Insecta	Coleoptera	Curculionidae	Scolytinae	Corthylini	Corthylina	Corthylus	sobrinus		Wood, 1974	3875	Corthylus sobrinus	3875	Wood SL (1974c) New species of American <i>Corthylus</i> (Coleoptera: Scolytidae). The Great Basin Naturalist 34(3): 181&ndash;202.	accepted	{"page for start of description":"196"}
3838	Corthylus spinifer	Animalia	Arthropoda	Insecta	Coleoptera	Curculionidae	Scolytinae	Corthylini	Corthylina	Corthylus	spinifer		Schwarz, 1891	3837	Corthylus papulans	3838	Schwarz EA (1891) Contribution to the life-history of <i>Corthylus punctatissimus</i>, and description of <i>C. spinifer</i> n.sp. Proceedings of the Entomological Society of Washington 2: 114&ndash;115.	synonym	{"page for start of description":"114"}
4305	Corthylus spinipennis	Animalia	Arthropoda	Insecta	Coleoptera	Curculionidae	Scolytinae	Corthylini	Corthylina	Corthylus	spinipennis		Wood, 2007	4305	Corthylus spinipennis	4305	Wood SL (2007) Bark and ambrosia beetles of South America (Coleoptera: Scolytidae). Monte L. Bean Science Museum, Provo, Utah 900 pp.	accepted	{"page for start of description":"850"}
3877	Corthylus spinosus	Animalia	Arthropoda	Insecta	Coleoptera	Curculionidae	Scolytinae	Corthylini	Corthylina	Corthylus	spinosus		Wood, 1974	3877	Corthylus spinosus	3877	Wood SL (1974c) New species of American <i>Corthylus</i> (Coleoptera: Scolytidae). The Great Basin Naturalist 34(3): 181&ndash;202.	accepted	{"page for start of description":"194"}
14697	Corthylus spinulosus	Animalia	Arthropoda	Insecta	Coleoptera	Curculionidae	Scolytinae	Corthylini	Corthylina	Corthylus	spinulosus		Atkinson, 2020	14697	Corthylus spinulosus	14697	Atkinson TH (2020) New species, new records and synonymy of Mexican <i>Corthylus</i> Erichson, 1834 (Coleoptera: Curculionidae: Scolytinae). Insecta Mundi 792: 1&ndash;25.	accepted	{"page for start of description":"2"}
4774	Corthylus splendens	Animalia	Arthropoda	Insecta	Coleoptera	Curculionidae	Scolytinae	Corthylini	Corthylina	Corthylus	splendens		Wood, 1967	3790	Corthylus collaris	4774	Wood SL (1967c) New records and species of Neotropical bark beetles (Scolytidae: Coleoptera), Part II. The Great Basin Naturalist 27(3): 119&ndash;141.	synonym	{"page for start of description":"138"}
4297	Corthylus splendidulus	Animalia	Arthropoda	Insecta	Coleoptera	Curculionidae	Scolytinae	Corthylini	Corthylina	Corthylus	splendidulus		Wood, 2007	4297	Corthylus splendidulus	4297	Wood SL (2007) Bark and ambrosia beetles of South America (Coleoptera: Scolytidae). Monte L. Bean Science Museum, Provo, Utah 900 pp.	accepted	{"page for start of description":"845"}
4775	Corthylus splendidus	Animalia	Arthropoda	Insecta	Coleoptera	Curculionidae	Scolytinae	Corthylini	Corthylina	Corthylus	splendidus		Bright, 1972	3792	Corthylus comatus	4775	Bright DE (1972b) New species of Scolytidae (Coleoptera) from Mexico, with additional notes. I. Tribes Xyleborini and Corthylini. The Canadian Entomologist 104(9): 1369&ndash;1385.	synonym	{"page for start of description":"1371"}
3878	Corthylus strigilis	Animalia	Arthropoda	Insecta	Coleoptera	Curculionidae	Scolytinae	Corthylini	Corthylina	Corthylus	strigilis		Wood, 1974	3878	Corthylus strigilis	3878	Wood SL (1974c) New species of American <i>Corthylus</i> (Coleoptera: Scolytidae). The Great Basin Naturalist 34(3): 181&ndash;202.	accepted	{"page for start of description":"189"}
13012	Corthylus strigillatus	Animalia	Arthropoda	Insecta	Coleoptera	Curculionidae	Scolytinae	Corthylini	Corthylina	Corthylus	strigillatus		Eggers, 1933	3820	Corthylus letzneri	13012	Eggers H (1933f) Borkenkäfer (Ipidae, Col.) aus Südamerika, VI. Material des Muséum Paris aus Franz. Guayana und Venezuela. Travaux du Laboratoire d'Entomologie du Muséum National d'Histoire Naturelle 1(77): 1&ndash;37.	synonym	{"page for start of description":"20"}
3879	Corthylus subasperulus	Animalia	Arthropoda	Insecta	Coleoptera	Curculionidae	Scolytinae	Corthylini	Corthylina	Corthylus	subasperulus		Eggers, 1940	3879	Corthylus subasperulus	3879	Eggers H (1940a) Borkenkäfer aus Südamerica (Coleoptera: Ipidae), IX. Insel Guadeloupe. Arbeiten über Morphologische und Taxonomische Entomologie aus Berlin-Dahlem 7(2): 123&ndash;141.	accepted	{"page for start of description":"141"}
3880	Corthylus subserratus	Animalia	Arthropoda	Insecta	Coleoptera	Curculionidae	Scolytinae	Corthylini	Corthylina	Corthylus	subserratus		Wood, 1974	3880	Corthylus subserratus	3880	Wood SL (1974c) New species of American <i>Corthylus</i> (Coleoptera: Scolytidae). The Great Basin Naturalist 34(3): 181&ndash;202.	accepted	{"page for start of description":"197"}
3881	Corthylus subsulcatus	Animalia	Arthropoda	Insecta	Coleoptera	Curculionidae	Scolytinae	Corthylini	Corthylina	Corthylus	subsulcatus		Schedl, 1961	3881	Corthylus subsulcatus	3881	Schedl KE (1961h) New species of bark- and timber beetles from the neotropical region. 186 Contribution. The Pan-Pacific Entomologist 37(4): 223&ndash;233.	accepted	{"page for start of description":"230"}
3882	Corthylus suturalis	Animalia	Arthropoda	Insecta	Coleoptera	Curculionidae	Scolytinae	Corthylini	Corthylina	Corthylus	suturalis		Eggers, 1931	3882	Corthylus suturalis	3882	Eggers H (1931b) Borkenkäfer (Ipidae, Col.) aus Südamerika, IV. Wiener Entomologische Zeitung 48(1): 29&ndash;42.	accepted	{"page for start of description":"41"}
3884	Corthylus suturifer	Animalia	Arthropoda	Insecta	Coleoptera	Curculionidae	Scolytinae	Corthylini	Corthylina	Corthylus	suturifer		Schedl, 1963	3884	Corthylus suturifer	3884	Schedl KE (1963c) Fauna Mexicana, II (Coleoptera). 216 Beitrag zur Morphologie un Systematik der Scolytoidea. Entomologische Arbeiten aus dem Museum Georg Frey 14: 156&ndash;167.	accepted	{"page for start of description":"165"}
3885	Corthylus theobromae	Animalia	Arthropoda	Insecta	Coleoptera	Curculionidae	Scolytinae	Corthylini	Corthylina	Corthylus	theobromae		Nunberg, 1971	3885	Corthylus theobromae	3885	Nunberg M (1971) Borkenkäfer (Scolytidae) und Kernkäfer (Platypodidae, Coleoptera) als Schädlinge des Kakaobaumes (Theobroma cacao L.) mit besonderer Berücksichtigung des Staates Bahia, in Brasilien. Papéis Avulsos de Zoologia 25(8): 57&ndash;68.	accepted	{"page for start of description":"59"}
3841	Corthylus tomentosus	Animalia	Arthropoda	Insecta	Coleoptera	Curculionidae	Scolytinae	Corthylini	Corthylina	Corthylus	tomentosus		Schedl, 1940	3837	Corthylus papulans	3841	Schedl KE (1940a) Scolytidae, Coptonotidae y Platypodidae Mexicanos. Anales de la Escuela Nacional de Ciéncias Biologicas, México 1(3-4): 317&ndash;377.	synonym	{"page for start of description":"350"}
3886	Corthylus transversus	Animalia	Arthropoda	Insecta	Coleoptera	Curculionidae	Scolytinae	Corthylini	Corthylina	Corthylus	transversus		Eichhoff, 1869	3886	Corthylus transversus	3886	Eichhoff WJ (1869) Neue Borkenkäfer. Berliner Entomologische Zeitschrift 12(3-4): 273&ndash;282.	accepted	{"page for start of description":"279"}
3887	Corthylus trucis	Animalia	Arthropoda	Insecta	Coleoptera	Curculionidae	Scolytinae	Corthylini	Corthylina	Corthylus	trucis		Wood, 1974	3887	Corthylus trucis	3887	Wood SL (1974c) New species of American <i>Corthylus</i> (Coleoptera: Scolytidae). The Great Basin Naturalist 34(3): 181&ndash;202.	accepted	{"page for start of description":"193"}
4300	Corthylus truncatiformus	Animalia	Arthropoda	Insecta	Coleoptera	Curculionidae	Scolytinae	Corthylini	Corthylina	Corthylus	truncatiformus		Wood, 2007	4300	Corthylus truncatiformus	4300	Wood SL (2007) Bark and ambrosia beetles of South America (Coleoptera: Scolytidae). Monte L. Bean Science Museum, Provo, Utah 900 pp.	accepted	{"page for start of description":"847"}
3888	Corthylus truncatus	Animalia	Arthropoda	Insecta	Coleoptera	Curculionidae	Scolytinae	Corthylini	Corthylina	Corthylus	truncatus		Wood, 1985	3888	Corthylus truncatus	3888	Wood SL (1985) New synonymy and new species of bark beetles (Coleoptera: Scolytidae). The Great Basin Naturalist 45(2): 266&ndash;275.	accepted	{"page for start of description":"272"}
3889	Corthylus trunculus	Animalia	Arthropoda	Insecta	Coleoptera	Curculionidae	Scolytinae	Corthylini	Corthylina	Corthylus	trunculus		Wood, 1974	3889	Corthylus trunculus	3889	Wood SL (1974c) New species of American <i>Corthylus</i> (Coleoptera: Scolytidae). The Great Basin Naturalist 34(3): 181&ndash;202.	accepted	{"page for start of description":"191"}
3890	Corthylus tuberculatus	Animalia	Arthropoda	Insecta	Coleoptera	Curculionidae	Scolytinae	Corthylini	Corthylina	Corthylus	tuberculatus		Eggers, 1940	3890	Corthylus tuberculatus	3890	Eggers H (1940a) Borkenkäfer aus Südamerica (Coleoptera: Ipidae), IX. Insel Guadeloupe. Arbeiten über Morphologische und Taxonomische Entomologie aus Berlin-Dahlem 7(2): 123&ndash;141.	accepted	{"page for start of description":"140"}
4303	Corthylus tuberculifer	Animalia	Arthropoda	Insecta	Coleoptera	Curculionidae	Scolytinae	Corthylini	Corthylina	Corthylus	tuberculifer		Wood, 2007	4303	Corthylus tuberculifer	4303	Wood SL (2007) Bark and ambrosia beetles of South America (Coleoptera: Scolytidae). Monte L. Bean Science Museum, Provo, Utah 900 pp.	accepted	{"page for start of description":"849"}
4304	Corthylus tuberosus	Animalia	Arthropoda	Insecta	Coleoptera	Curculionidae	Scolytinae	Corthylini	Corthylina	Corthylus	tuberosus		Wood, 2007	4304	Corthylus tuberosus	4304	Wood SL (2007) Bark and ambrosia beetles of South America (Coleoptera: Scolytidae). Monte L. Bean Science Museum, Provo, Utah 900 pp.	accepted	{"page for start of description":"849"}
3891	Corthylus tulcanus	Animalia	Arthropoda	Insecta	Coleoptera	Curculionidae	Scolytinae	Corthylini	Corthylina	Corthylus	tulcanus		Hagedorn, 1910	3891	Corthylus tulcanus	3891	Hagedorn JM (1910) Diagnosen bisher unbeschriebener Borkenkäfer (Col.). Deutsche Entomologische Zeitschrift 1910: 1&ndash;13.	accepted	{"page for start of description":"6"}
3892	Corthylus uniseptis	Animalia	Arthropoda	Insecta	Coleoptera	Curculionidae	Scolytinae	Corthylini	Corthylina	Corthylus	uniseptis		Schedl, 1961	3842	Corthylus parvulus	3892	Schedl KE (1961h) New species of bark- and timber beetles from the neotropical region. 186 Contribution. The Pan-Pacific Entomologist 37(4): 223&ndash;233.	synonym	{"page for start of description":"229"}
4274	Corthylus ustus	Animalia	Arthropoda	Insecta	Coleoptera	Curculionidae	Scolytinae	Corthylini	Corthylina	Corthylus	ustus		(Schedl, 1951)	4274	Corthylus ustus	4274	Schedl KE (1951c) Neotropische Scolytoidea, IV. 112 Beitrag zur Morphologie und Systematik der Scolyroiden. Dusenia 2(2): 71&ndash;130.	accepted	{"page for start of description":"128"}
13365	Corthylus validum	Animalia	Arthropoda	Insecta	Coleoptera	Curculionidae	Scolytinae	Corthylini	Corthylina	Corthylus	validum		Ferrari, 1867	4127	Monarthrum validum	13365	Ferrari JA (1867) Die Forst- und Baumzuchtschädlichen Borkenkäfer (Tomicides Lac) aus der Familie der Holzverderber (Scolytides Lac), mit besonderer Berücksichtigung vorzüglich der europäischen Formen, und der Sammlung des k. k. zoologischen Kabinetes in Wien. Carl Gerold’s Sohn, Wien [2] + 96 pp.	synonym (basionym)	{"page for start of description":"55"}
3893	Corthylus venustus	Animalia	Arthropoda	Insecta	Coleoptera	Curculionidae	Scolytinae	Corthylini	Corthylina	Corthylus	venustus		(Schedl, 1951)	3893	Corthylus venustus	3893	Schedl KE (1951c) Neotropische Scolytoidea, IV. 112 Beitrag zur Morphologie und Systematik der Scolyroiden. Dusenia 2(2): 71&ndash;130.	accepted	{"page for start of description":"127"}
14313	Corthylus versicolor	Animalia	Arthropoda	Insecta	Coleoptera	Curculionidae	Scolytinae	Corthylini	Corthylina	Corthylus	versicolor		Bright, 2019	14313	Corthylus versicolor	14313	Bright DE (2019) A Taxonomic Monograph of the Bark and Ambrosia Beetles of the West Indies (Coleoptera: Curculionoidea: Scolytidae). Occasional Papers of the Florida State Collection of Arthropods 12: 1&ndash;491.	accepted	{"page for start of description":"407"}
3894	Corthylus villifer	Animalia	Arthropoda	Insecta	Coleoptera	Curculionidae	Scolytinae	Corthylini	Corthylina	Corthylus	villifer		Wood, 1974	3894	Corthylus villifer	3894	Wood SL (1974c) New species of American <i>Corthylus</i> (Coleoptera: Scolytidae). The Great Basin Naturalist 34(3): 181&ndash;202.	accepted	{"page for start of description":"183"}
3895	Corthylus villosus	Animalia	Arthropoda	Insecta	Coleoptera	Curculionidae	Scolytinae	Corthylini	Corthylina	Corthylus	villosus		Eggers, 1943	3895	Corthylus villosus	3895	Eggers H (1943d) Borkenkäfer (Col., Ipidae) aus Südamerika, X. Bolivia. Mitteilungen der Münchener Entomologischen Gesellschaft 33: 344&ndash;389.	accepted	{"page for start of description":"381"}
3896	Corthylus villus	Animalia	Arthropoda	Insecta	Coleoptera	Curculionidae	Scolytinae	Corthylini	Corthylina	Corthylus	villus		Bright, 1972	3896	Corthylus villus	3896	Bright DE (1972b) New species of Scolytidae (Coleoptera) from Mexico, with additional notes. I. Tribes Xyleborini and Corthylini. The Canadian Entomologist 104(9): 1369&ndash;1385.	accepted	{"page for start of description":"1371"}
4299	Corthylus vochysiae	Animalia	Arthropoda	Insecta	Coleoptera	Curculionidae	Scolytinae	Corthylini	Corthylina	Corthylus	vochysiae		Wood, 2007	4299	Corthylus vochysiae	4299	Wood SL (2007) Bark and ambrosia beetles of South America (Coleoptera: Scolytidae). Monte L. Bean Science Museum, Provo, Utah 900 pp.	accepted	{"page for start of description":"847"}
3897	Corthylus zelus	Animalia	Arthropoda	Insecta	Coleoptera	Curculionidae	Scolytinae	Corthylini	Corthylina	Corthylus	zelus		Wood, 1974	3897	Corthylus zelus	3897	Wood SL (1974c) New species of American <i>Corthylus</i> (Coleoptera: Scolytidae). The Great Basin Naturalist 34(3): 181&ndash;202.	accepted	{"page for start of description":"190"}
4293	Corthylus zulmae	Animalia	Arthropoda	Insecta	Coleoptera	Curculionidae	Scolytinae	Corthylini	Corthylina	Corthylus	zulmae		Wood, 2007	4293	Corthylus zulmae	4293	Wood SL (2007) Bark and ambrosia beetles of South America (Coleoptera: Scolytidae). Monte L. Bean Science Museum, Provo, Utah 900 pp.	accepted	{"page for start of description":"842"}
6048	Cosmocorynus bolivianus	Animalia	Arthropoda	Insecta	Coleoptera	Curculionidae	Scolytinae	Corthylini	Corthylina	Cosmocorynus	bolivianus		Schedl, 1970	200038	Monarthrum boliviense	6048	Schedl KE (1970e) Neotropische Scolytoidea, X. 270 Beitrag. Koleopterologische Rundschau 48: 79&ndash;110.	synonym	{"page for start of description":"103"}
13328	Cosmocorynus cristatus	Animalia	Arthropoda	Insecta	Coleoptera	Curculionidae	Scolytinae	Corthylini	Corthylina	Cosmocorynus	cristatus		Ferrari, 1867	4011	Monarthrum cristatum	13328	Ferrari JA (1867) Die Forst- und Baumzuchtschädlichen Borkenkäfer (Tomicides Lac) aus der Familie der Holzverderber (Scolytides Lac), mit besonderer Berücksichtigung vorzüglich der europäischen Formen, und der Sammlung des k. k. zoologischen Kabinetes in Wien. Carl Gerold’s Sohn, Wien [2] + 96 pp.	synonym (basionym)	{"page for start of description":"64"}
4110	Cosmocorynus latum	Animalia	Arthropoda	Insecta	Coleoptera	Curculionidae	Scolytinae	Corthylini	Corthylina	Cosmocorynus	latum		Schedl, 1966	4106	Monarthrum scrobiceps	4110	Schedl KE (1966d) Neotropische Scolytoidea, VIII. 238 Beitrag zur Morphologie und Systematik der Scolytoidea. Entomologische Arbeiten aus dem Museum Georg Frey 17: 74&ndash;128.	synonym	{"page for start of description":"126"}
13363	Cosmocorynus tridentatum	Animalia	Arthropoda	Insecta	Coleoptera	Curculionidae	Scolytinae	Corthylini	Corthylina	Cosmocorynus	tridentatum		Schedl, 1971	4124	Monarthrum tridentatum	13363	Schedl KE (1971f) Scolytidae un Platypodidae aus dem Zoologischen Museum der Universität in Kopenhagen (Insecta, Coleoptera). Steenstrupia 1: 145&ndash;156.	synonym (basionym)	{"page for start of description":"152"}
4688	Cosmocorynus trifasciatus	Animalia	Arthropoda	Insecta	Coleoptera	Curculionidae	Scolytinae	Corthylini	Corthylina	Cosmocorynus	trifasciatus		Schedl, 1950	4058	Monarthrum laterale	4688	Schedl KE (1950c) Neotropical Scolytoidea, II. 107 Contribution. Dusenia 1(3): 145&ndash;180.	synonym	{"page for start of description":"173"}
13364	Cosmocorynus unifasciatus	Animalia	Arthropoda	Insecta	Coleoptera	Curculionidae	Scolytinae	Corthylini	Corthylina	Cosmocorynus	unifasciatus		Schedl, 1970	4126	Monarthrum unifasciatum	13364	Schedl KE (1970e) Neotropische Scolytoidea, X. 270 Beitrag. Koleopterologische Rundschau 48: 79&ndash;110.	synonym (basionym)	{"page for start of description":"104"}
4901	Cosmocorynus vagabundus	Animalia	Arthropoda	Insecta	Coleoptera	Curculionidae	Scolytinae	Corthylini	Corthylina	Cosmocorynus	vagabundus		Schedl, 1966	4106	Monarthrum scrobiceps	4901	Schedl KE (1966d) Neotropische Scolytoidea, VIII. 238 Beitrag zur Morphologie und Systematik der Scolytoidea. Entomologische Arbeiten aus dem Museum Georg Frey 17: 74&ndash;128.	synonym	{"page for start of description":"124"}
5860	Cryphalus cavus	Animalia	Arthropoda	Insecta	Coleoptera	Curculionidae	Scolytinae	Corthylini	Corthylina	Cryphalus	cavus		LeConte, 1868	4111	Monarthrum scutellare	5860	LeConte JL (1868) Appendix to Synopsis of the Scolytidae of America North of Mexico. Transactions of the American Entomological Society 2: 150&ndash;178.	synonym	{"page for start of description":"153"}
4684	Cryphalus dentiger	Animalia	Arthropoda	Insecta	Coleoptera	Curculionidae	Scolytinae	Corthylini	Corthylina	Cryphalus	dentiger		LeConte, 1868	4015	Monarthrum dentigerum	4684	LeConte JL (1868) Appendix to Synopsis of the Scolytidae of America North of Mexico. Transactions of the American Entomological Society 2: 150&ndash;178.	synonym (basionym)	{"page for start of description":"154"}
4641	Cryphalus pilosus	Animalia	Arthropoda	Insecta	Coleoptera	Curculionidae	Scolytinae	Corthylini	Corthylina	Cryphalus	pilosus		LeConte, 1868	3915	Gnathotrichus pilosus	4641	LeConte JL (1868) Appendix to Synopsis of the Scolytidae of America North of Mexico. Transactions of the American Entomological Society 2: 150&ndash;178.	synonym (basionym)	{"page for start of description":"156"}
5858	Cryphalus retusus	Animalia	Arthropoda	Insecta	Coleoptera	Curculionidae	Scolytinae	Corthylini	Corthylina	Cryphalus	retusus		LeConte, 1868	3917	Gnathotrichus retusus	5858	LeConte JL (1868) Appendix to Synopsis of the Scolytidae of America North of Mexico. Transactions of the American Entomological Society 2: 150&ndash;178.	synonym (basionym)	{"page for start of description":"155"}
5358	Cryphalus sulcatus	Animalia	Arthropoda	Insecta	Coleoptera	Curculionidae	Scolytinae	Corthylini	Corthylina	Cryphalus	sulcatus		LeConte, 1868	3918	Gnathotrichus sulcatus	5358	LeConte JL (1868) Appendix to Synopsis of the Scolytidae of America North of Mexico. Transactions of the American Entomological Society 2: 150&ndash;178.	synonym (basionym)	{"page for start of description":"155"}
3853	Crypturgus punctatissimus	Animalia	Arthropoda	Insecta	Coleoptera	Curculionidae	Scolytinae	Corthylini	Corthylina	Crypturgus	punctatissimus		Zimmermann, 1868	3852	Corthylus punctatissimus	3853	Zimmermann C (1868) Synopsis of the Scolytidae of America North of Mexico. Transactions of the American Entomological Society 2: 141&ndash;149.	synonym (basionym)	{"page for start of description":"144"}
12222	Eidognathus sericeus	Animalia	Arthropoda	Insecta	Coleoptera	Curculionidae	Scolytinae	Corthylini	Corthylina	Eidognathus	sericeus		Schedl, 1980	3942	Gnathotrupes sericeus	12222	Schedl KE (1980a) Zur Borkenkäfer von Chile. 344 Beitrag. Entomologische Blätter 75(3): 159&ndash;162.	synonym (basionym)	{"page for start of description":"160"}
4109	Eupteroxylon comatum	Animalia	Arthropoda	Insecta	Coleoptera	Curculionidae	Scolytinae	Corthylini	Corthylina	Eupteroxylon	comatum		Eggers, 1936	4106	Monarthrum scrobiceps	4109	Eggers H (1936d) Borkenkäfer aus Südamerika (Ipidae, Col.). VIII. Vergessene und neue Gattungen (2. Teil). Revista de Entomologia, Rio de Janeiro 6: 388&ndash;394.	synonym	{"page for start of description":"393"}
3898	Glochinocerus gemellus	Animalia	Arthropoda	Insecta	Coleoptera	Curculionidae	Scolytinae	Corthylini	Corthylina	Glochinocerus	gemellus		Blandford, 1904	3898	Glochinocerus gemellus	3898	Blandford WFH (1904) Scolytidae. In: . Biologia CentraliAmericana. Insecta. Coleoptera Vol. 4, Part 6. R. H. Porter, London, 225&ndash;280.	accepted	{"page for start of description":"267"}
4178	Glochinocerus retusipennis	Animalia	Arthropoda	Insecta	Coleoptera	Curculionidae	Scolytinae	Corthylini	Corthylina	Glochinocerus	retusipennis		Blandford, 1904	4178	Glochinocerus retusipennis	4178	Blandford WFH (1904) Scolytidae. In: . Biologia CentraliAmericana. Insecta. Coleoptera Vol. 4, Part 6. R. H. Porter, London, 225&ndash;280.	accepted	{"page for start of description":"266"}
10760	Gnatharus tibetensis	Animalia	Arthropoda	Insecta	Coleoptera	Curculionidae	Scolytinae	Corthylini	Corthylina	Gnatharus	tibetensis		Wood & Yin, 1986	10760	Gnatharus tibetensis	10760	Wood SL, Yin HF (1986) Relict occurrence of three 'American' Scolytidae (Coleoptera) in Asia. The Great Basin Naturalist 46(3): 461&ndash;464.	accepted	{"page for start of description":"463"}
13309	Gnathocortus caliculus	Animalia	Arthropoda	Insecta	Coleoptera	Curculionidae	Scolytinae	Corthylini	Corthylina	Gnathocortus	caliculus		Schedl, 1975	3923	Gnathotrupes caliculus	13309	Schedl KE (1975k) Fauna Argentinensis, VII: Der Nahuel Huapi National Park. 316 Beitrag zur Morphologie und Systematik der Scolytoidea. Studies on the Neotropical Fauna 10(1): 1&ndash;18. <a target="_blank" href="https://doi.org/10.1080/01650527509360480">https://doi.org/10.1080/01650527509360480</a>	synonym (basionym)	{"page for start of description":"12"}
4318	Gnathoglochinus impressus	Animalia	Arthropoda	Insecta	Coleoptera	Curculionidae	Scolytinae	Corthylini	Corthylina	Gnathoglochinus	impressus		Schedl, 1975	4319	Gnathotrupes impressus	4318	Schedl KE (1975k) Fauna Argentinensis, VII: Der Nahuel Huapi National Park. 316 Beitrag zur Morphologie und Systematik der Scolytoidea. Studies on the Neotropical Fauna 10(1): 1&ndash;18. <a target="_blank" href="https://doi.org/10.1080/01650527509360480">https://doi.org/10.1080/01650527509360480</a>	synonym (basionym)	{"page for start of description":"17"}
13313	Gnathomimus naumanni	Animalia	Arthropoda	Insecta	Coleoptera	Curculionidae	Scolytinae	Corthylini	Corthylina	Gnathomimus	naumanni		Schedl, 1975	3938	Gnathotrupes naumanni	13313	Schedl KE (1975k) Fauna Argentinensis, VII: Der Nahuel Huapi National Park. 316 Beitrag zur Morphologie und Systematik der Scolytoidea. Studies on the Neotropical Fauna 10(1): 1&ndash;18. <a target="_blank" href="https://doi.org/10.1080/01650527509360480">https://doi.org/10.1080/01650527509360480</a>	synonym (basionym)	{"page for start of description":"15"}
13314	Gnathomimus nothofagi	Animalia	Arthropoda	Insecta	Coleoptera	Curculionidae	Scolytinae	Corthylini	Corthylina	Gnathomimus	nothofagi		Schedl, 1975	3940	Gnathotrupes nothofagi	13314	Schedl KE (1975k) Fauna Argentinensis, VII: Der Nahuel Huapi National Park. 316 Beitrag zur Morphologie und Systematik der Scolytoidea. Studies on the Neotropical Fauna 10(1): 1&ndash;18. <a target="_blank" href="https://doi.org/10.1080/01650527509360480">https://doi.org/10.1080/01650527509360480</a>	synonym (basionym)	{"page for start of description":"13"}
5359	Gnathotrichus aciculatus	Animalia	Arthropoda	Insecta	Coleoptera	Curculionidae	Scolytinae	Corthylini	Corthylina	Gnathotrichus	aciculatus		Blackman, 1931	3918	Gnathotrichus sulcatus	5359	Blackman MW (1931b) A revisional study of the genus <i>Gnathotrichus</i> Eichhoff in North America. Journal of the Washington Academy of Sciences 21(12): 264&ndash;276.	synonym	{"page for start of description":"272"}
5859	Gnathotrichus alni	Animalia	Arthropoda	Insecta	Coleoptera	Curculionidae	Scolytinae	Corthylini	Corthylina	Gnathotrichus	alni		Blackman, 1931	3917	Gnathotrichus retusus	5859	Blackman MW (1931b) A revisional study of the genus <i>Gnathotrichus</i> Eichhoff in North America. Journal of the Washington Academy of Sciences 21(12): 264&ndash;276.	synonym	{"page for start of description":"271"}
3899	Gnathotrichus alniphagus	Animalia	Arthropoda	Insecta	Coleoptera	Curculionidae	Scolytinae	Corthylini	Corthylina	Gnathotrichus	alniphagus		Wood, 1984	3899	Gnathotrichus alniphagus	3899	Wood SL (1984a) New synonymy and new species of American bark beetles (Coleoptera: Scolytidae), Part X. The Great Basin Naturalist 44(1): 113&ndash;119.	accepted	{"page for start of description":"115"}
13308	Gnathotrichus barbifer	Animalia	Arthropoda	Insecta	Coleoptera	Curculionidae	Scolytinae	Corthylini	Corthylina	Gnathotrichus	barbifer		Schedl, 1967	3919	Gnathotrupes barbifer	13308	Schedl KE (1967d) Neotropische Scolytoidea, IX. 251 Beitrag. Opuscula Zoologica (München) 99: 1&ndash;19.	synonym (basionym)	{"page for start of description":"13"}
4869	Gnathotrichus bituberculatus	Animalia	Arthropoda	Insecta	Coleoptera	Curculionidae	Scolytinae	Corthylini	Corthylina	Gnathotrichus	bituberculatus		Blandford, 1904	3921	Gnathotrupes bituberculatus	4869	Blandford WFH (1904) Scolytidae. In: . Biologia CentraliAmericana. Insecta. Coleoptera Vol. 4, Part 6. R. H. Porter, London, 225&ndash;280.	synonym (basionym)	{"page for start of description":"248"}
3901	Gnathotrichus consentaneus	Animalia	Arthropoda	Insecta	Coleoptera	Curculionidae	Scolytinae	Corthylini	Corthylina	Gnathotrichus	consentaneus		Blandford, 1904	3901	Gnathotrichus consentaneus	3901	Blandford WFH (1904) Scolytidae. In: . Biologia CentraliAmericana. Insecta. Coleoptera Vol. 4, Part 6. R. H. Porter, London, 225&ndash;280.	accepted	{"page for start of description":"247"}
13201	Gnathotrichus consobrinus	Animalia	Arthropoda	Insecta	Coleoptera	Curculionidae	Scolytinae	Corthylini	Corthylina	Gnathotrichus	consobrinus		Eichhoff, 1878	3926	Gnathotrupes consobrinus	13201	Eichhoff WJ (1878b) Ratio, descriptio, emendatio eorum Tomicinorum qui sunt in Dr. Medin. Chapuisi et autoris ipsius collectionilbus et quos praeterea recognovit. Mémoires de la Société Royale des Sciences de Liège 8(2): 1&ndash;531.	synonym (basionym)	{"page for start of description":"409"}
13206	Gnathotrichus corthyliformis	Animalia	Arthropoda	Insecta	Coleoptera	Curculionidae	Scolytinae	Corthylini	Corthylina	Gnathotrichus	corthyliformis		Schedl, 1964	3933	Gnathotrupes longipennis	13206	Schedl KE (1964g) Zur Synonymie der Borkenkäfer, XV. 228 Beitrag. Reichenbachia 3(29): 303&ndash;317.	synonym	{"page for start of description":"312","name is a replacement name":true}
13203	Gnathotrichus corthyliodes	Animalia	Arthropoda	Insecta	Coleoptera	Curculionidae	Scolytinae	Corthylini	Corthylina	Gnathotrichus	corthyliodes		Schedl, 1952	3926	Gnathotrupes consobrinus	13203	Schedl KE (1952i) Chilenische Borkenkäfer, I. 114 Beitrag zur Morphologie und Systematik der Scolytoidea. Revista Chilena de Entomologia 1: 15&ndash;22.	synonym	{"page for start of description":"20"}
3908	Gnathotrichus corthyloides	Animalia	Arthropoda	Insecta	Coleoptera	Curculionidae	Scolytinae	Corthylini	Corthylina	Gnathotrichus	corthyloides		Eichhoff, 1869	3906	Gnathotrichus materiarius	3908	Eichhoff WJ (1869) Neue Borkenkäfer. Berliner Entomologische Zeitschrift 12(3-4): 273&ndash;282.	synonym	{"page for start of description":"275"}
200091	Gnathotrichus corthyloides	Animalia	Arthropoda	Insecta	Coleoptera	Curculionidae	Scolytinae	Corthylini	Corthylina	Gnathotrichus	corthyloides		Schedl, 1952	3933	Gnathotrupes longipennis	200091	Schedl KE (1952i) Chilenische Borkenkäfer, I. 114 Beitrag zur Morphologie und Systematik der Scolytoidea. Revista Chilena de Entomologia 1: 15&ndash;22.	synonym	{"page for start of description":"21"}
3902	Gnathotrichus deleoni	Animalia	Arthropoda	Insecta	Coleoptera	Curculionidae	Scolytinae	Corthylini	Corthylina	Gnathotrichus	deleoni		Blackman, 1942	3902	Gnathotrichus deleoni	3902	Blackman MW (1942a) New species of bark beetles (Pityophthorini) from Mexico and tropical America (Coleoptera, Scolytidae). Proceedings of the United States National Museum 92(3147): 177&ndash;228.	accepted	{"page for start of description":"227"}
3903	Gnathotrichus dentatus	Animalia	Arthropoda	Insecta	Coleoptera	Curculionidae	Scolytinae	Corthylini	Corthylina	Gnathotrichus	dentatus		Wood, 1967	3903	Gnathotrichus dentatus	3903	Wood SL (1967a) New species of bark beetles, (Coleoptera: Scolytidae), mostly Mexican, Part VII. The Great Basin Naturalist 27(1): 36&ndash;57.	accepted	{"page for start of description":"45"}
3904	Gnathotrichus denticulatus	Animalia	Arthropoda	Insecta	Coleoptera	Curculionidae	Scolytinae	Corthylini	Corthylina	Gnathotrichus	denticulatus		Blackman, 1931	3904	Gnathotrichus denticulatus	3904	Blackman MW (1931b) A revisional study of the genus <i>Gnathotrichus</i> Eichhoff in North America. Journal of the Washington Academy of Sciences 21(12): 264&ndash;276.	accepted	{"page for start of description":"270"}
4881	Gnathotrichus fimbriatus	Animalia	Arthropoda	Insecta	Coleoptera	Curculionidae	Scolytinae	Corthylini	Corthylina	Gnathotrichus	fimbriatus		Schedl, 1955	3930	Gnathotrupes fimbriatus	4881	Schedl KE (1955h) Chilenische Borkenkäfer. II. Revista Chilena de Entomologia 4: 255&ndash;259.	synonym (basionym)	{"page for start of description":"259"}
4882	Gnathotrichus frontalis	Animalia	Arthropoda	Insecta	Coleoptera	Curculionidae	Scolytinae	Corthylini	Corthylina	Gnathotrichus	frontalis		Schedl, 1972	3930	Gnathotrupes fimbriatus	4882	Schedl KE (1972g) Die Borkenkäfer (Scolytidae, Coleoptera) von Chile. 264 Beitrag zur Morphologie und Systematik der Scolytoidea. Mitteilungen der Münchener Entomologischen Gesellschaft 62: 129&ndash;153.	synonym	{"page for start of description":"146"}
13310	Gnathotrichus herbertfranzi	Animalia	Arthropoda	Insecta	Coleoptera	Curculionidae	Scolytinae	Corthylini	Corthylina	Gnathotrichus	herbertfranzi		Schedl, 1972	3931	Gnathotrupes herbertfranzi	13310	Schedl KE (1972g) Die Borkenkäfer (Scolytidae, Coleoptera) von Chile. 264 Beitrag zur Morphologie und Systematik der Scolytoidea. Mitteilungen der Münchener Entomologischen Gesellschaft 62: 129&ndash;153.	synonym (basionym)	{"page for start of description":"147"}
14314	Gnathotrichus hispaniolus	Animalia	Arthropoda	Insecta	Coleoptera	Curculionidae	Scolytinae	Corthylini	Corthylina	Gnathotrichus	hispaniolus		Bright, 2019	14314	Gnathotrichus hispaniolus	14314	Bright DE (2019) A Taxonomic Monograph of the Bark and Ambrosia Beetles of the West Indies (Coleoptera: Curculionoidea: Scolytidae). Occasional Papers of the Florida State Collection of Arthropods 12: 1&ndash;491.	accepted	{"page for start of description":"408"}
3905	Gnathotrichus imitans	Animalia	Arthropoda	Insecta	Coleoptera	Curculionidae	Scolytinae	Corthylini	Corthylina	Gnathotrichus	imitans		Wood, 1967	3905	Gnathotrichus imitans	3905	Wood SL (1967a) New species of bark beetles, (Coleoptera: Scolytidae), mostly Mexican, Part VII. The Great Basin Naturalist 27(1): 36&ndash;57.	accepted	{"page for start of description":"48"}
6096	Gnathotrichus impressus	Animalia	Arthropoda	Insecta	Coleoptera	Curculionidae	Scolytinae	Corthylini	Corthylina	Gnathotrichus	impressus		Schedl, 1977	3921	Gnathotrupes bituberculatus	6096	Schedl KE (1977d) Scolytoidea aus El Salvador. 327 Beitrag zur Morphologie und Taxonomie der Scolytoidea. Zeitschrift der Arbeitsgemeinschaft Österreichischer Entomologen 29(1-2): 41&ndash;48.	synonym	{"page for start of description":"44"}
13311	Gnathotrichus longicollis	Animalia	Arthropoda	Insecta	Coleoptera	Curculionidae	Scolytinae	Corthylini	Corthylina	Gnathotrichus	longicollis		Schedl, 1951	3932	Gnathotrupes longicollis	13311	Schedl KE (1951c) Neotropische Scolytoidea, IV. 112 Beitrag zur Morphologie und Systematik der Scolyroiden. Dusenia 2(2): 71&ndash;130.	synonym (basionym)	{"page for start of description":"120"}
5766	Gnathotrichus longiusculus	Animalia	Arthropoda	Insecta	Coleoptera	Curculionidae	Scolytinae	Corthylini	Corthylina	Gnathotrichus	longiusculus		Schedl, 1951	3935	Gnathotrupes longiusculus	5766	Schedl KE (1951c) Neotropische Scolytoidea, IV. 112 Beitrag zur Morphologie und Systematik der Scolyroiden. Dusenia 2(2): 71&ndash;130.	synonym (basionym)	{"page for start of description":"121"}
3906	Gnathotrichus materiarius	Animalia	Arthropoda	Insecta	Coleoptera	Curculionidae	Scolytinae	Corthylini	Corthylina	Gnathotrichus	materiarius		(Fitch, 1858)	3906	Gnathotrichus materiarius	3906	Fitch A (1858) Fourth report on the noxious, beneficial and other insects of the state of New-York. Transactions of the New-York State Agricultural Society 17: 687&ndash;814.	accepted	{"page for start of description":"726"}
3937	Gnathotrichus nanulus	Animalia	Arthropoda	Insecta	Coleoptera	Curculionidae	Scolytinae	Corthylini	Corthylina	Gnathotrichus	nanulus		Schedl, 1972	3936	Gnathotrupes nanus	3937	Schedl KE (1972g) Die Borkenkäfer (Scolytidae, Coleoptera) von Chile. 264 Beitrag zur Morphologie und Systematik der Scolytoidea. Mitteilungen der Münchener Entomologischen Gesellschaft 62: 129&ndash;153.	synonym	{"page for start of description":"149"}
13312	Gnathotrichus nanus	Animalia	Arthropoda	Insecta	Coleoptera	Curculionidae	Scolytinae	Corthylini	Corthylina	Gnathotrichus	nanus		Eichhoff, 1878	3936	Gnathotrupes nanus	13312	Eichhoff WJ (1878b) Ratio, descriptio, emendatio eorum Tomicinorum qui sunt in Dr. Medin. Chapuisi et autoris ipsius collectionilbus et quos praeterea recognovit. Mémoires de la Société Royale des Sciences de Liège 8(2): 1&ndash;531.	synonym (basionym)	{"page for start of description":"410"}
3910	Gnathotrichus nimifrons	Animalia	Arthropoda	Insecta	Coleoptera	Curculionidae	Scolytinae	Corthylini	Corthylina	Gnathotrichus	nimifrons		Wood, 1967	3910	Gnathotrichus nimifrons	3910	Wood SL (1967a) New species of bark beetles, (Coleoptera: Scolytidae), mostly Mexican, Part VII. The Great Basin Naturalist 27(1): 36&ndash;57.	accepted	{"page for start of description":"47"}
3911	Gnathotrichus nitidifrons	Animalia	Arthropoda	Insecta	Coleoptera	Curculionidae	Scolytinae	Corthylini	Corthylina	Gnathotrichus	nitidifrons		Hopkins, 1906	3911	Gnathotrichus nitidifrons	3911	Hopkins AD (1906) Notes on some Mexican Scolytidae with descriptions of new species. Proceedings of the Entomological Society of Washington 7(71): 71&ndash;81.	accepted	{"page for start of description":"72"}
13202	Gnathotrichus obnixus	Animalia	Arthropoda	Insecta	Coleoptera	Curculionidae	Scolytinae	Corthylini	Corthylina	Gnathotrichus	obnixus		Schedl, 1939	3926	Gnathotrupes consobrinus	13202	Schedl KE (1939a) Scolytidae und Platypodidae (Coleoptera). 58 Beitrag. Arbeiten über Morphologische und Taxonomische Entomologie aus Berlin-Dahlem 6(1): 45&ndash;48.	synonym	{"page for start of description":"47"}
3912	Gnathotrichus obscurus	Animalia	Arthropoda	Insecta	Coleoptera	Curculionidae	Scolytinae	Corthylini	Corthylina	Gnathotrichus	obscurus		Wood, 1974	3912	Gnathotrichus obscurus	3912	Wood SL (1974a) New Species of American Bark Beetles (Coleoptera: Scolytidae). Brigham Young University Science Bulletin 19(1): 1&ndash;67.	accepted	{"page for start of description":"55"}
3913	Gnathotrichus omissus	Animalia	Arthropoda	Insecta	Coleoptera	Curculionidae	Scolytinae	Corthylini	Corthylina	Gnathotrichus	omissus		Wood, 1974	3913	Gnathotrichus omissus	3913	Wood SL (1974a) New Species of American Bark Beetles (Coleoptera: Scolytidae). Brigham Young University Science Bulletin 19(1): 1&ndash;67.	accepted	{"page for start of description":"56"}
3914	Gnathotrichus perniciosus	Animalia	Arthropoda	Insecta	Coleoptera	Curculionidae	Scolytinae	Corthylini	Corthylina	Gnathotrichus	perniciosus		Wood, 1967	3914	Gnathotrichus perniciosus	3914	Wood SL (1967a) New species of bark beetles, (Coleoptera: Scolytidae), mostly Mexican, Part VII. The Great Basin Naturalist 27(1): 36&ndash;57.	accepted	{"page for start of description":"47"}
3915	Gnathotrichus pilosus	Animalia	Arthropoda	Insecta	Coleoptera	Curculionidae	Scolytinae	Corthylini	Corthylina	Gnathotrichus	pilosus		(LeConte, 1868)	3915	Gnathotrichus pilosus	3915	LeConte JL (1868) Appendix to Synopsis of the Scolytidae of America North of Mexico. Transactions of the American Entomological Society 2: 150&ndash;178.	accepted	{"page for start of description":"156"}
3916	Gnathotrichus primus	Animalia	Arthropoda	Insecta	Coleoptera	Curculionidae	Scolytinae	Corthylini	Corthylina	Gnathotrichus	primus		(Bright, 1972)	3916	Gnathotrichus primus	3916	Bright DE (1972d) New species of Scolytidae (Coleoptera) from Mexico, with additional notes III. Tribe Pityophthorini (except <i>Pityophthorus</i> ). The Canadian Entomologist 104(11): 1665&ndash;1679.	accepted	{"page for start of description":"1678"}
13205	Gnathotrichus quadrituberculatus	Animalia	Arthropoda	Insecta	Coleoptera	Curculionidae	Scolytinae	Corthylini	Corthylina	Gnathotrichus	quadrituberculatus		Schedl, 1951	3926	Gnathotrupes consobrinus	13205	Schedl KE (1951c) Neotropische Scolytoidea, IV. 112 Beitrag zur Morphologie und Systematik der Scolyroiden. Dusenia 2(2): 71&ndash;130.	synonym	{"page for start of description":"122"}
3917	Gnathotrichus retusus	Animalia	Arthropoda	Insecta	Coleoptera	Curculionidae	Scolytinae	Corthylini	Corthylina	Gnathotrichus	retusus		(LeConte, 1868)	3917	Gnathotrichus retusus	3917	LeConte JL (1868) Appendix to Synopsis of the Scolytidae of America North of Mexico. Transactions of the American Entomological Society 2: 150&ndash;178.	accepted	{"page for start of description":"155"}
13204	Gnathotrichus sextuberculatus	Animalia	Arthropoda	Insecta	Coleoptera	Curculionidae	Scolytinae	Corthylini	Corthylina	Gnathotrichus	sextuberculatus		Schedl, 1951	3926	Gnathotrupes consobrinus	13204	Schedl KE (1951c) Neotropische Scolytoidea, IV. 112 Beitrag zur Morphologie und Systematik der Scolyroiden. Dusenia 2(2): 71&ndash;130.	synonym	{"page for start of description":"118"}
3918	Gnathotrichus sulcatus	Animalia	Arthropoda	Insecta	Coleoptera	Curculionidae	Scolytinae	Corthylini	Corthylina	Gnathotrichus	sulcatus		(LeConte, 1868)	3918	Gnathotrichus sulcatus	3918	LeConte JL (1868) Appendix to Synopsis of the Scolytidae of America North of Mexico. Transactions of the American Entomological Society 2: 150&ndash;178.	accepted	{"page for start of description":"155"}
13316	Gnathotrichus vafer	Animalia	Arthropoda	Insecta	Coleoptera	Curculionidae	Scolytinae	Corthylini	Corthylina	Gnathotrichus	vafer		Schedl, 1975	3944	Gnathotrupes vafer	13316	Schedl KE (1975k) Fauna Argentinensis, VII: Der Nahuel Huapi National Park. 316 Beitrag zur Morphologie und Systematik der Scolytoidea. Studies on the Neotropical Fauna 10(1): 1&ndash;18. <a target="_blank" href="https://doi.org/10.1080/01650527509360480">https://doi.org/10.1080/01650527509360480</a>	synonym (basionym)	{"page for start of description":"3"}
3919	Gnathotrupes barbifer	Animalia	Arthropoda	Insecta	Coleoptera	Curculionidae	Scolytinae	Corthylini	Corthylina	Gnathotrupes	barbifer		(Schedl, 1967)	3919	Gnathotrupes barbifer	3919	Schedl KE (1967d) Neotropische Scolytoidea, IX. 251 Beitrag. Opuscula Zoologica (München) 99: 1&ndash;19.	accepted	{"page for start of description":"13"}
3921	Gnathotrupes bituberculatus	Animalia	Arthropoda	Insecta	Coleoptera	Curculionidae	Scolytinae	Corthylini	Corthylina	Gnathotrupes	bituberculatus		(Blandford, 1904)	3921	Gnathotrupes bituberculatus	3921	Blandford WFH (1904) Scolytidae. In: . Biologia CentraliAmericana. Insecta. Coleoptera Vol. 4, Part 6. R. H. Porter, London, 225&ndash;280.	accepted	{"page for start of description":"248"}
3922	Gnathotrupes bolivianus	Animalia	Arthropoda	Insecta	Coleoptera	Curculionidae	Scolytinae	Corthylini	Corthylina	Gnathotrupes	bolivianus		Schedl, 1951	3922	Gnathotrupes bolivianus	3922	Schedl KE (1951c) Neotropische Scolytoidea, IV. 112 Beitrag zur Morphologie und Systematik der Scolyroiden. Dusenia 2(2): 71&ndash;130.	accepted	{"page for start of description":"126"}
3923	Gnathotrupes caliculus	Animalia	Arthropoda	Insecta	Coleoptera	Curculionidae	Scolytinae	Corthylini	Corthylina	Gnathotrupes	caliculus		(Schedl, 1975)	3923	Gnathotrupes caliculus	3923	Schedl KE (1975k) Fauna Argentinensis, VII: Der Nahuel Huapi National Park. 316 Beitrag zur Morphologie und Systematik der Scolytoidea. Studies on the Neotropical Fauna 10(1): 1&ndash;18. <a target="_blank" href="https://doi.org/10.1080/01650527509360480">https://doi.org/10.1080/01650527509360480</a>	accepted	{"page for start of description":"12"}
5767	Gnathotrupes ciliatus	Animalia	Arthropoda	Insecta	Coleoptera	Curculionidae	Scolytinae	Corthylini	Corthylina	Gnathotrupes	ciliatus		Schedl, 1975	3935	Gnathotrupes longiusculus	5767	Schedl KE (1975k) Fauna Argentinensis, VII: Der Nahuel Huapi National Park. 316 Beitrag zur Morphologie und Systematik der Scolytoidea. Studies on the Neotropical Fauna 10(1): 1&ndash;18. <a target="_blank" href="https://doi.org/10.1080/01650527509360480">https://doi.org/10.1080/01650527509360480</a>	synonym	{"page for start of description":"4"}
3924	Gnathotrupes cirratus	Animalia	Arthropoda	Insecta	Coleoptera	Curculionidae	Scolytinae	Corthylini	Corthylina	Gnathotrupes	cirratus		Schedl, 1975	3924	Gnathotrupes cirratus	3924	Schedl KE (1975k) Fauna Argentinensis, VII: Der Nahuel Huapi National Park. 316 Beitrag zur Morphologie und Systematik der Scolytoidea. Studies on the Neotropical Fauna 10(1): 1&ndash;18. <a target="_blank" href="https://doi.org/10.1080/01650527509360480">https://doi.org/10.1080/01650527509360480</a>	accepted	{"page for start of description":"5"}
3925	Gnathotrupes colaphus	Animalia	Arthropoda	Insecta	Coleoptera	Curculionidae	Scolytinae	Corthylini	Corthylina	Gnathotrupes	colaphus		Wood, 1989	3925	Gnathotrupes colaphus	3925	Wood SL (1989) Nomenclatural changes and new species of Scolytidae (Coleoptera), part IV. The Great Basin Naturalist 49: 167&ndash;185.	accepted	{"page for start of description":"181"}
3926	Gnathotrupes consobrinus	Animalia	Arthropoda	Insecta	Coleoptera	Curculionidae	Scolytinae	Corthylini	Corthylina	Gnathotrupes	consobrinus		(Eichhoff, 1878)	3926	Gnathotrupes consobrinus	3926	Eichhoff WJ (1878b) Ratio, descriptio, emendatio eorum Tomicinorum qui sunt in Dr. Medin. Chapuisi et autoris ipsius collectionilbus et quos praeterea recognovit. Mémoires de la Société Royale des Sciences de Liège 8(2): 1&ndash;531.	accepted	{"page for start of description":"409"}
13211	Gnathotrupes constrictus	Animalia	Arthropoda	Insecta	Coleoptera	Curculionidae	Scolytinae	Corthylini	Corthylina	Gnathotrupes	constrictus		Schedl, 1975	3933	Gnathotrupes longipennis	13211	Schedl KE (1975k) Fauna Argentinensis, VII: Der Nahuel Huapi National Park. 316 Beitrag zur Morphologie und Systematik der Scolytoidea. Studies on the Neotropical Fauna 10(1): 1&ndash;18. <a target="_blank" href="https://doi.org/10.1080/01650527509360480">https://doi.org/10.1080/01650527509360480</a>	synonym	{"page for start of description":"6"}
3927	Gnathotrupes crecentus	Animalia	Arthropoda	Insecta	Coleoptera	Curculionidae	Scolytinae	Corthylini	Corthylina	Gnathotrupes	crecentus		Wood, 1974	3927	Gnathotrupes crecentus	3927	Wood SL (1974a) New Species of American Bark Beetles (Coleoptera: Scolytidae). Brigham Young University Science Bulletin 19(1): 1&ndash;67.	accepted	{"page for start of description":"56"}
3928	Gnathotrupes dilutus	Animalia	Arthropoda	Insecta	Coleoptera	Curculionidae	Scolytinae	Corthylini	Corthylina	Gnathotrupes	dilutus		Wood, 1974	3928	Gnathotrupes dilutus	3928	Wood SL (1974a) New Species of American Bark Beetles (Coleoptera: Scolytidae). Brigham Young University Science Bulletin 19(1): 1&ndash;67.	accepted	{"page for start of description":"56"}
3929	Gnathotrupes electus	Animalia	Arthropoda	Insecta	Coleoptera	Curculionidae	Scolytinae	Corthylini	Corthylina	Gnathotrupes	electus		(Wood, 1968)	3929	Gnathotrupes electus	3929	Wood SL (1968a) New records and species of neotropical bark beetles (Scolytidae: Coleoptera), Part III. The Great Basin Naturalist 28(1): 1&ndash;15.	accepted	{"page for start of description":"10"}
4181	Gnathotrupes emarginatus	Animalia	Arthropoda	Insecta	Coleoptera	Curculionidae	Scolytinae	Corthylini	Corthylina	Gnathotrupes	emarginatus		Wood, 2007	4181	Gnathotrupes emarginatus	4181	Wood SL (2007) Bark and ambrosia beetles of South America (Coleoptera: Scolytidae). Monte L. Bean Science Museum, Provo, Utah 900 pp.	accepted	{"page for start of description":"661"}
3930	Gnathotrupes fimbriatus	Animalia	Arthropoda	Insecta	Coleoptera	Curculionidae	Scolytinae	Corthylini	Corthylina	Gnathotrupes	fimbriatus		(Schedl, 1955)	3930	Gnathotrupes fimbriatus	3930	Schedl KE (1955h) Chilenische Borkenkäfer. II. Revista Chilena de Entomologia 4: 255&ndash;259.	accepted	{"page for start of description":"259"}
3931	Gnathotrupes herbertfranzi	Animalia	Arthropoda	Insecta	Coleoptera	Curculionidae	Scolytinae	Corthylini	Corthylina	Gnathotrupes	herbertfranzi		(Schedl, 1972)	3931	Gnathotrupes herbertfranzi	3931	Schedl KE (1972g) Die Borkenkäfer (Scolytidae, Coleoptera) von Chile. 264 Beitrag zur Morphologie und Systematik der Scolytoidea. Mitteilungen der Münchener Entomologischen Gesellschaft 62: 129&ndash;153.	accepted	{"page for start of description":"147"}
4319	Gnathotrupes impressus	Animalia	Arthropoda	Insecta	Coleoptera	Curculionidae	Scolytinae	Corthylini	Corthylina	Gnathotrupes	impressus		(Schedl, 1975)	4319	Gnathotrupes impressus	4319	Schedl KE (1975k) Fauna Argentinensis, VII: Der Nahuel Huapi National Park. 316 Beitrag zur Morphologie und Systematik der Scolytoidea. Studies on the Neotropical Fauna 10(1): 1&ndash;18. <a target="_blank" href="https://doi.org/10.1080/01650527509360480">https://doi.org/10.1080/01650527509360480</a>	accepted	{"page for start of description":"17"}
4183	Gnathotrupes kirkendalli	Animalia	Arthropoda	Insecta	Coleoptera	Curculionidae	Scolytinae	Corthylini	Corthylina	Gnathotrupes	kirkendalli		Wood, 2007	4183	Gnathotrupes kirkendalli	4183	Wood SL (2007) Bark and ambrosia beetles of South America (Coleoptera: Scolytidae). Monte L. Bean Science Museum, Provo, Utah 900 pp.	accepted	{"page for start of description":"668"}
3932	Gnathotrupes longicollis	Animalia	Arthropoda	Insecta	Coleoptera	Curculionidae	Scolytinae	Corthylini	Corthylina	Gnathotrupes	longicollis		(Schedl, 1951)	3932	Gnathotrupes longicollis	3932	Schedl KE (1951c) Neotropische Scolytoidea, IV. 112 Beitrag zur Morphologie und Systematik der Scolyroiden. Dusenia 2(2): 71&ndash;130.	accepted	{"page for start of description":"120"}
3933	Gnathotrupes longipennis	Animalia	Arthropoda	Insecta	Coleoptera	Curculionidae	Scolytinae	Corthylini	Corthylina	Gnathotrupes	longipennis		(Blanchard, 1851)	3933	Gnathotrupes longipennis	3933	Blanchard E (1851) Fauna Chilena. Insectos. Coleopteros. Tetramerés. Trimeros. In: Gay C. Historia Fisica y Politica de Chile segun documentas adquiridos en esta repüblica durante doce ahos de residenda en ella y publicada bajo los auspicios del supremo gobierno. Zoologla. Tomo quinto. Paris: Autor; Chile: Museo de Historia Natural de Santiago, 285&ndash;564.	accepted	{"page for start of description":"429"}
3935	Gnathotrupes longiusculus	Animalia	Arthropoda	Insecta	Coleoptera	Curculionidae	Scolytinae	Corthylini	Corthylina	Gnathotrupes	longiusculus		(Schedl, 1951)	3935	Gnathotrupes longiusculus	3935	Schedl KE (1951c) Neotropische Scolytoidea, IV. 112 Beitrag zur Morphologie und Systematik der Scolyroiden. Dusenia 2(2): 71&ndash;130.	accepted	{"page for start of description":"121"}
4182	Gnathotrupes moraviae	Animalia	Arthropoda	Insecta	Coleoptera	Curculionidae	Scolytinae	Corthylini	Corthylina	Gnathotrupes	moraviae		Wood, 2007	4182	Gnathotrupes moraviae	4182	Wood SL (2007) Bark and ambrosia beetles of South America (Coleoptera: Scolytidae). Monte L. Bean Science Museum, Provo, Utah 900 pp.	accepted	{"page for start of description":"662"}
3936	Gnathotrupes nanus	Animalia	Arthropoda	Insecta	Coleoptera	Curculionidae	Scolytinae	Corthylini	Corthylina	Gnathotrupes	nanus		(Eichhoff, 1878)	3936	Gnathotrupes nanus	3936	Eichhoff WJ (1878b) Ratio, descriptio, emendatio eorum Tomicinorum qui sunt in Dr. Medin. Chapuisi et autoris ipsius collectionilbus et quos praeterea recognovit. Mémoires de la Société Royale des Sciences de Liège 8(2): 1&ndash;531.	accepted	{"page for start of description":"410"}
3938	Gnathotrupes naumanni	Animalia	Arthropoda	Insecta	Coleoptera	Curculionidae	Scolytinae	Corthylini	Corthylina	Gnathotrupes	naumanni		(Schedl, 1975)	3938	Gnathotrupes naumanni	3938	Schedl KE (1975k) Fauna Argentinensis, VII: Der Nahuel Huapi National Park. 316 Beitrag zur Morphologie und Systematik der Scolytoidea. Studies on the Neotropical Fauna 10(1): 1&ndash;18. <a target="_blank" href="https://doi.org/10.1080/01650527509360480">https://doi.org/10.1080/01650527509360480</a>	accepted	{"page for start of description":"15"}
3939	Gnathotrupes nectandrae	Animalia	Arthropoda	Insecta	Coleoptera	Curculionidae	Scolytinae	Corthylini	Corthylina	Gnathotrupes	nectandrae		Wood, 1989	3939	Gnathotrupes nectandrae	3939	Wood SL (1989) Nomenclatural changes and new species of Scolytidae (Coleoptera), part IV. The Great Basin Naturalist 49: 167&ndash;185.	accepted	{"page for start of description":"181"}
3940	Gnathotrupes nothofagi	Animalia	Arthropoda	Insecta	Coleoptera	Curculionidae	Scolytinae	Corthylini	Corthylina	Gnathotrupes	nothofagi		(Schedl, 1975)	3940	Gnathotrupes nothofagi	3940	Schedl KE (1975k) Fauna Argentinensis, VII: Der Nahuel Huapi National Park. 316 Beitrag zur Morphologie und Systematik der Scolytoidea. Studies on the Neotropical Fauna 10(1): 1&ndash;18. <a target="_blank" href="https://doi.org/10.1080/01650527509360480">https://doi.org/10.1080/01650527509360480</a>	accepted	{"page for start of description":"13"}
200094	Gnathotrupes pauciconvacus	Animalia	Arthropoda	Insecta	Coleoptera	Curculionidae	Scolytinae	Corthylini	Corthylina	Gnathotrupes	pauciconvacus		Schedl, 1975	4319	Gnathotrupes impressus	200094	Schedl KE (1975k) Fauna Argentinensis, VII: Der Nahuel Huapi National Park. 316 Beitrag zur Morphologie und Systematik der Scolytoidea. Studies on the Neotropical Fauna 10(1): 1&ndash;18. <a target="_blank" href="https://doi.org/10.1080/01650527509360480">https://doi.org/10.1080/01650527509360480</a>	synonym	{"page for start of description":"7"}
3941	Gnathotrupes pustulatus	Animalia	Arthropoda	Insecta	Coleoptera	Curculionidae	Scolytinae	Corthylini	Corthylina	Gnathotrupes	pustulatus		Schedl, 1975	3941	Gnathotrupes pustulatus	3941	Schedl KE (1975k) Fauna Argentinensis, VII: Der Nahuel Huapi National Park. 316 Beitrag zur Morphologie und Systematik der Scolytoidea. Studies on the Neotropical Fauna 10(1): 1&ndash;18. <a target="_blank" href="https://doi.org/10.1080/01650527509360480">https://doi.org/10.1080/01650527509360480</a>	accepted	{"page for start of description":"9"}
3942	Gnathotrupes sericeus	Animalia	Arthropoda	Insecta	Coleoptera	Curculionidae	Scolytinae	Corthylini	Corthylina	Gnathotrupes	sericeus		(Schedl, 1980)	3942	Gnathotrupes sericeus	3942	Schedl KE (1980a) Zur Borkenkäfer von Chile. 344 Beitrag. Entomologische Blätter 75(3): 159&ndash;162.	accepted	{"page for start of description":"160"}
3920	Gnathotrupes similis	Animalia	Arthropoda	Insecta	Coleoptera	Curculionidae	Scolytinae	Corthylini	Corthylina	Gnathotrupes	similis		Schedl, 1975	3919	Gnathotrupes barbifer	3920	Schedl KE (1975k) Fauna Argentinensis, VII: Der Nahuel Huapi National Park. 316 Beitrag zur Morphologie und Systematik der Scolytoidea. Studies on the Neotropical Fauna 10(1): 1&ndash;18. <a target="_blank" href="https://doi.org/10.1080/01650527509360480">https://doi.org/10.1080/01650527509360480</a>	synonym	{"page for start of description":"10"}
3946	Gnathotrupes solidus	Animalia	Arthropoda	Insecta	Coleoptera	Curculionidae	Scolytinae	Corthylini	Corthylina	Gnathotrupes	solidus		Schedl, 1975	3945	Gnathotrupes velatus	3946	Schedl KE (1975k) Fauna Argentinensis, VII: Der Nahuel Huapi National Park. 316 Beitrag zur Morphologie und Systematik der Scolytoidea. Studies on the Neotropical Fauna 10(1): 1&ndash;18. <a target="_blank" href="https://doi.org/10.1080/01650527509360480">https://doi.org/10.1080/01650527509360480</a>	synonym	{"page for start of description":"10"}
3943	Gnathotrupes terebratus	Animalia	Arthropoda	Insecta	Coleoptera	Curculionidae	Scolytinae	Corthylini	Corthylina	Gnathotrupes	terebratus		(Wood, 1968)	3943	Gnathotrupes terebratus	3943	Wood SL (1968a) New records and species of neotropical bark beetles (Scolytidae: Coleoptera), Part III. The Great Basin Naturalist 28(1): 1&ndash;15.	accepted	{"page for start of description":"9"}
3944	Gnathotrupes vafer	Animalia	Arthropoda	Insecta	Coleoptera	Curculionidae	Scolytinae	Corthylini	Corthylina	Gnathotrupes	vafer		(Schedl, 1975)	3944	Gnathotrupes vafer	3944	Schedl KE (1975k) Fauna Argentinensis, VII: Der Nahuel Huapi National Park. 316 Beitrag zur Morphologie und Systematik der Scolytoidea. Studies on the Neotropical Fauna 10(1): 1&ndash;18. <a target="_blank" href="https://doi.org/10.1080/01650527509360480">https://doi.org/10.1080/01650527509360480</a>	accepted	{"page for start of description":"3"}
3945	Gnathotrupes velatus	Animalia	Arthropoda	Insecta	Coleoptera	Curculionidae	Scolytinae	Corthylini	Corthylina	Gnathotrupes	velatus		Schedl, 1975	3945	Gnathotrupes velatus	3945	Schedl KE (1975k) Fauna Argentinensis, VII: Der Nahuel Huapi National Park. 316 Beitrag zur Morphologie und Systematik der Scolytoidea. Studies on the Neotropical Fauna 10(1): 1&ndash;18. <a target="_blank" href="https://doi.org/10.1080/01650527509360480">https://doi.org/10.1080/01650527509360480</a>	accepted	{"page for start of description":"10"}
4870	Gnathotrypanus electus	Animalia	Arthropoda	Insecta	Coleoptera	Curculionidae	Scolytinae	Corthylini	Corthylina	Gnathotrypanus	electus		Wood, 1968	3929	Gnathotrupes electus	4870	Wood SL (1968a) New records and species of neotropical bark beetles (Scolytidae: Coleoptera), Part III. The Great Basin Naturalist 28(1): 1&ndash;15.	synonym (basionym)	{"page for start of description":"10"}
13315	Gnathotrypanus terebratus	Animalia	Arthropoda	Insecta	Coleoptera	Curculionidae	Scolytinae	Corthylini	Corthylina	Gnathotrypanus	terebratus		Wood, 1968	3943	Gnathotrupes terebratus	13315	Wood SL (1968a) New records and species of neotropical bark beetles (Scolytidae: Coleoptera), Part III. The Great Basin Naturalist 28(1): 1&ndash;15.	synonym (basionym)	{"page for start of description":"9"}
3839	Metacorthylus affinis	Animalia	Arthropoda	Insecta	Coleoptera	Curculionidae	Scolytinae	Corthylini	Corthylina	Metacorthylus	affinis		Fonseca, 1925	3837	Corthylus papulans	3839	Fonseca JPd (1925) De um novo parasita do cafeeiro <i>Metacorthylus affinis</i> n. sp. . Commissao de Estudo e Debellacao da Praga Cafeeira, Secretaria de Agricultura, Comercio e Obras, Publicacao, Sao Paulo 8 p, 1 pl.	synonym	{"page for start of description":"3"}
4708	Metacorthylus aguacatensis	Animalia	Arthropoda	Insecta	Coleoptera	Curculionidae	Scolytinae	Corthylini	Corthylina	Metacorthylus	aguacatensis		Schedl, 1940	3765	Corthylocurus aguacatensis	4708	Schedl KE (1940a) Scolytidae, Coptonotidae y Platypodidae Mexicanos. Anales de la Escuela Nacional de Ciéncias Biologicas, México 1(3-4): 317&ndash;377.	synonym (basionym)	{"page for start of description":"357"}
3947	Metacorthylus concisus	Animalia	Arthropoda	Insecta	Coleoptera	Curculionidae	Scolytinae	Corthylini	Corthylina	Metacorthylus	concisus		(Wood, 1974)	3947	Metacorthylus concisus	3947	Wood SL (1974a) New Species of American Bark Beetles (Coleoptera: Scolytidae). Brigham Young University Science Bulletin 19(1): 1&ndash;67.	accepted	{"page for start of description":"67"}
4237	Metacorthylus costatulus	Animalia	Arthropoda	Insecta	Coleoptera	Curculionidae	Scolytinae	Corthylini	Corthylina	Metacorthylus	costatulus		Wood, 2007	4237	Metacorthylus costatulus	4237	Wood SL (2007) Bark and ambrosia beetles of South America (Coleoptera: Scolytidae). Monte L. Bean Science Museum, Provo, Utah 900 pp.	accepted	{"page for start of description":"771"}
13017	Metacorthylus dubiosus	Animalia	Arthropoda	Insecta	Coleoptera	Curculionidae	Scolytinae	Corthylini	Corthylina	Metacorthylus	dubiosus		Schedl, 1976	3806	Corthylus dubiosus	13017	Schedl KE (1976) Neotropische Scolytoidea, XIII. 323 Beitrag zur Morphologie und Systematik der Scolytoidea. Entomologische Abhandlungen, Staatliches Museum für Tierkunde in Dresden 41(3): 49&ndash;92.	synonym (basionym)	{"page for start of description":"81"}
4235	Metacorthylus granosus	Animalia	Arthropoda	Insecta	Coleoptera	Curculionidae	Scolytinae	Corthylini	Corthylina	Metacorthylus	granosus		Wood, 2007	4235	Metacorthylus granosus	4235	Wood SL (2007) Bark and ambrosia beetles of South America (Coleoptera: Scolytidae). Monte L. Bean Science Museum, Provo, Utah 900 pp.	accepted	{"page for start of description":"769"}
13021	Metacorthylus ingaensis	Animalia	Arthropoda	Insecta	Coleoptera	Curculionidae	Scolytinae	Corthylini	Corthylina	Metacorthylus	ingaensis		Schedl, 1939	3818	Corthylus ingaensis	13021	Schedl KE (1939g) Some new neotropical species of Scolytidae in the collections of British Museum (Coleoptera). Proceedings of the Royal Entomological Society of London, Series B 8(1): 12&ndash;16.	synonym (basionym)	{"page for start of description":"14"}
3948	Metacorthylus mutilus	Animalia	Arthropoda	Insecta	Coleoptera	Curculionidae	Scolytinae	Corthylini	Corthylina	Metacorthylus	mutilus		(Wood, 1974)	3948	Metacorthylus mutilus	3948	Wood SL (1974a) New Species of American Bark Beetles (Coleoptera: Scolytidae). Brigham Young University Science Bulletin 19(1): 1&ndash;67.	accepted	{"page for start of description":"66"}
13022	Metacorthylus niger	Animalia	Arthropoda	Insecta	Coleoptera	Curculionidae	Scolytinae	Corthylini	Corthylina	Metacorthylus	niger		Schedl, 1954	3832	Corthylus niger	13022	Schedl KE (1954b) Neotropische Scolytoidea, VI. 142 Beitrag. Dusenia 5(1): 21&ndash;48.	synonym (basionym)	{"page for start of description":"43"}
3949	Metacorthylus nigripennis	Animalia	Arthropoda	Insecta	Coleoptera	Curculionidae	Scolytinae	Corthylini	Corthylina	Metacorthylus	nigripennis		Blandford, 1904	3949	Metacorthylus nigripennis	3949	Blandford WFH (1904) Scolytidae. In: . Biologia CentraliAmericana. Insecta. Coleoptera Vol. 4, Part 6. R. H. Porter, London, 225&ndash;280.	accepted	{"page for start of description":"263"}
4234	Metacorthylus obscuriceps	Animalia	Arthropoda	Insecta	Coleoptera	Curculionidae	Scolytinae	Corthylini	Corthylina	Metacorthylus	obscuriceps		Wood, 2007	4234	Metacorthylus obscuriceps	4234	Wood SL (2007) Bark and ambrosia beetles of South America (Coleoptera: Scolytidae). Monte L. Bean Science Museum, Provo, Utah 900 pp.	accepted	{"page for start of description":"769"}
4236	Metacorthylus subcostulatus	Animalia	Arthropoda	Insecta	Coleoptera	Curculionidae	Scolytinae	Corthylini	Corthylina	Metacorthylus	subcostulatus		Wood, 2007	4236	Metacorthylus subcostulatus	4236	Wood SL (2007) Bark and ambrosia beetles of South America (Coleoptera: Scolytidae). Monte L. Bean Science Museum, Provo, Utah 900 pp.	accepted	{"page for start of description":"771"}
4117	Metacorthylus subpronum	Animalia	Arthropoda	Insecta	Coleoptera	Curculionidae	Scolytinae	Corthylini	Corthylina	Metacorthylus	subpronum		(Schedl, 1976)	4117	Metacorthylus subpronum	4117	Schedl KE (1976) Neotropische Scolytoidea, XIII. 323 Beitrag zur Morphologie und Systematik der Scolytoidea. Entomologische Abhandlungen, Staatliches Museum für Tierkunde in Dresden 41(3): 49&ndash;92.	accepted	{"page for start of description":"83"}
5752	Metacorthylus subtruncatus	Animalia	Arthropoda	Insecta	Coleoptera	Curculionidae	Scolytinae	Corthylini	Corthylina	Metacorthylus	subtruncatus		(Schedl, 1978)	5752	Metacorthylus subtruncatus	5752	Schedl KE (1978a) Neotropische Scolytoidea, XIV (Coleoptera). 335 Beitrag. Entomologische Abhandlungen, Staatliches Museum für Tierkunde in Dresden 41(8): 291&ndash;309.	accepted	{"page for start of description":"303"}
5750	Metacorthylus truncatorus	Animalia	Arthropoda	Insecta	Coleoptera	Curculionidae	Scolytinae	Corthylini	Corthylina	Metacorthylus	truncatorus		(Schedl, 1950)	5750	Metacorthylus truncatorus	5750	Schedl KE (1950c) Neotropical Scolytoidea, II. 107 Contribution. Dusenia 1(3): 145&ndash;180.	accepted	{"page for start of description":"175"}
3950	Metacorthylus velutinus	Animalia	Arthropoda	Insecta	Coleoptera	Curculionidae	Scolytinae	Corthylini	Corthylina	Metacorthylus	velutinus		(Wood, 1968)	3950	Metacorthylus velutinus	3950	Wood SL (1968a) New records and species of neotropical bark beetles (Scolytidae: Coleoptera), Part III. The Great Basin Naturalist 28(1): 1&ndash;15.	accepted	{"page for start of description":"7"}
5753	Metacorthylus vicinus	Animalia	Arthropoda	Insecta	Coleoptera	Curculionidae	Scolytinae	Corthylini	Corthylina	Metacorthylus	vicinus		(Schedl, 1970)	5753	Metacorthylus vicinus	5753	Schedl KE (1970e) Neotropische Scolytoidea, X. 270 Beitrag. Koleopterologische Rundschau 48: 79&ndash;110.	accepted	{"page for start of description":"100"}
5754	Metacorthylus volvulus	Animalia	Arthropoda	Insecta	Coleoptera	Curculionidae	Scolytinae	Corthylini	Corthylina	Metacorthylus	volvulus		(Eichhoff, 1869)	5754	Metacorthylus volvulus	5754	Eichhoff WJ (1869) Neue Borkenkäfer. Berliner Entomologische Zeitschrift 12(3-4): 273&ndash;282.	accepted	{"page for start of description":"279"}
5040	Microcorthylus abruptus	Animalia	Arthropoda	Insecta	Coleoptera	Curculionidae	Scolytinae	Corthylini	Corthylina	Microcorthylus	abruptus		Nunberg, 1962	3984	Monarthrum abruptum	5040	Nunberg M (1962) Zur Kenntnis der neotropischen Borkenkaefer-fauna (Col. Scolytidae). Papéis Avulsos Avulsos do Departamento de Zoologia 15(18): 223&ndash;237.	synonym (basionym)	{"page for start of description":"233"}
4249	Microcorthylus absonus	Animalia	Arthropoda	Insecta	Coleoptera	Curculionidae	Scolytinae	Corthylini	Corthylina	Microcorthylus	absonus		Wood, 2007	4249	Microcorthylus absonus	4249	Wood SL (2007) Bark and ambrosia beetles of South America (Coleoptera: Scolytidae). Monte L. Bean Science Museum, Provo, Utah 900 pp.	accepted	{"page for start of description":"783"}
3952	Microcorthylus bicolor	Animalia	Arthropoda	Insecta	Coleoptera	Curculionidae	Scolytinae	Corthylini	Corthylina	Microcorthylus	bicolor		Eggers, 1935	3952	Microcorthylus bicolor	3952	Eggers H (1935c) Borkenkäfer aus Südamerika (Ipidae, Col.), VII. Vergessene und neue Gattungen (I. Teil). Revista de Entomologia, Rio de Janeiro 5(2): 153&ndash;159.	accepted	{"page for start of description":"154"}
4245	Microcorthylus brevior	Animalia	Arthropoda	Insecta	Coleoptera	Curculionidae	Scolytinae	Corthylini	Corthylina	Microcorthylus	brevior		Wood, 2007	4245	Microcorthylus brevior	4245	Wood SL (2007) Bark and ambrosia beetles of South America (Coleoptera: Scolytidae). Monte L. Bean Science Museum, Provo, Utah 900 pp.	accepted	{"page for start of description":"781"}
3953	Microcorthylus brevis	Animalia	Arthropoda	Insecta	Coleoptera	Curculionidae	Scolytinae	Corthylini	Corthylina	Microcorthylus	brevis		Eggers, 1935	3953	Microcorthylus brevis	3953	Eggers H (1935c) Borkenkäfer aus Südamerika (Ipidae, Col.), VII. Vergessene und neue Gattungen (I. Teil). Revista de Entomologia, Rio de Janeiro 5(2): 153&ndash;159.	accepted	{"page for start of description":"155"}
3975	Microcorthylus castaneus	Animalia	Arthropoda	Insecta	Coleoptera	Curculionidae	Scolytinae	Corthylini	Corthylina	Microcorthylus	castaneus		Schedl, 1939	3974	Microcorthylus puerulus	3975	Schedl KE (1939d) Scolytidae and Platypodidae (Col.). 63 Beitrag. Mitteilungen der Münchener Entomologischen Gesellschaft 29(4): 564&ndash;585.	synonym	{"page for start of description":"572"}
3954	Microcorthylus concisus	Animalia	Arthropoda	Insecta	Coleoptera	Curculionidae	Scolytinae	Corthylini	Corthylina	Microcorthylus	concisus		Wood, 1973	3954	Microcorthylus concisus	3954	Wood SL (1973) New species of American <i>Microcorthylus</i> (Coleoptera: Scolytidae). The Great Basin Naturalist 33(4): 265&ndash;275.	accepted	{"page for start of description":"270"}
3955	Microcorthylus contractus	Animalia	Arthropoda	Insecta	Coleoptera	Curculionidae	Scolytinae	Corthylini	Corthylina	Microcorthylus	contractus		Wood, 1973	3974	Microcorthylus puerulus	3955	Wood SL (1973) New species of American <i>Microcorthylus</i> (Coleoptera: Scolytidae). The Great Basin Naturalist 33(4): 265&ndash;275.	synonym	{"page for start of description":"274"}
4712	Microcorthylus costaricensis	Animalia	Arthropoda	Insecta	Coleoptera	Curculionidae	Scolytinae	Corthylini	Corthylina	Microcorthylus	costaricensis		Schedl, 1936	3769	Corthylocurus costaricensis	4712	Schedl KE (1936a) Scolytidae und Platypodidae (Coleopt.) - neue Zentral- und Südamerikanische Arten (36 Beitrag). Archivos do Instituto de Biologia Vegetal, Rio de Janeiro 3(1): 99&ndash;110.	synonym (basionym)	{"page for start of description":"108"}
3956	Microcorthylus curtus	Animalia	Arthropoda	Insecta	Coleoptera	Curculionidae	Scolytinae	Corthylini	Corthylina	Microcorthylus	curtus		Wood, 1973	3956	Microcorthylus curtus	3956	Wood SL (1973) New species of American <i>Microcorthylus</i> (Coleoptera: Scolytidae). The Great Basin Naturalist 33(4): 265&ndash;275.	accepted	{"page for start of description":"274"}
3957	Microcorthylus debilis	Animalia	Arthropoda	Insecta	Coleoptera	Curculionidae	Scolytinae	Corthylini	Corthylina	Microcorthylus	debilis		Wood, 1973	3957	Microcorthylus debilis	3957	Wood SL (1973) New species of American <i>Microcorthylus</i> (Coleoptera: Scolytidae). The Great Basin Naturalist 33(4): 265&ndash;275.	accepted	{"page for start of description":"265"}
4246	Microcorthylus declivis	Animalia	Arthropoda	Insecta	Coleoptera	Curculionidae	Scolytinae	Corthylini	Corthylina	Microcorthylus	declivis		Wood, 2007	4246	Microcorthylus declivis	4246	Wood SL (2007) Bark and ambrosia beetles of South America (Coleoptera: Scolytidae). Monte L. Bean Science Museum, Provo, Utah 900 pp.	accepted	{"page for start of description":"781"}
4238	Microcorthylus degener	Animalia	Arthropoda	Insecta	Coleoptera	Curculionidae	Scolytinae	Corthylini	Corthylina	Microcorthylus	degener		Wood, 2007	4238	Microcorthylus degener	4238	Wood SL (2007) Bark and ambrosia beetles of South America (Coleoptera: Scolytidae). Monte L. Bean Science Museum, Provo, Utah 900 pp.	accepted	{"page for start of description":"776"}
3958	Microcorthylus demissus	Animalia	Arthropoda	Insecta	Coleoptera	Curculionidae	Scolytinae	Corthylini	Corthylina	Microcorthylus	demissus		Wood, 1973	3958	Microcorthylus demissus	3958	Wood SL (1973) New species of American <i>Microcorthylus</i> (Coleoptera: Scolytidae). The Great Basin Naturalist 33(4): 265&ndash;275.	accepted	{"page for start of description":"266"}
4695	Microcorthylus desus	Animalia	Arthropoda	Insecta	Coleoptera	Curculionidae	Scolytinae	Corthylini	Corthylina	Microcorthylus	desus		Wood, 1967	4016	Monarthrum desum	4695	Wood SL (1967a) New species of bark beetles, (Coleoptera: Scolytidae), mostly Mexican, Part VII. The Great Basin Naturalist 27(1): 36&ndash;57.	synonym (basionym)	{"page for start of description":"52"}
3959	Microcorthylus dilutus	Animalia	Arthropoda	Insecta	Coleoptera	Curculionidae	Scolytinae	Corthylini	Corthylina	Microcorthylus	dilutus		Wood, 1973	3959	Microcorthylus dilutus	3959	Wood SL (1973) New species of American <i>Microcorthylus</i> (Coleoptera: Scolytidae). The Great Basin Naturalist 33(4): 265&ndash;275.	accepted	{"page for start of description":"271"}
3960	Microcorthylus diversus	Animalia	Arthropoda	Insecta	Coleoptera	Curculionidae	Scolytinae	Corthylini	Corthylina	Microcorthylus	diversus		Wood, 1973	3960	Microcorthylus diversus	3960	Wood SL (1973) New species of American <i>Microcorthylus</i> (Coleoptera: Scolytidae). The Great Basin Naturalist 33(4): 265&ndash;275.	accepted	{"page for start of description":"272"}
3962	Microcorthylus glabratus	Animalia	Arthropoda	Insecta	Coleoptera	Curculionidae	Scolytinae	Corthylini	Corthylina	Microcorthylus	glabratus		(Ferrari, 1867)	3962	Microcorthylus glabratus	3962	Ferrari JA (1867) Die Forst- und Baumzuchtschädlichen Borkenkäfer (Tomicides Lac) aus der Familie der Holzverderber (Scolytides Lac), mit besonderer Berücksichtigung vorzüglich der europäischen Formen, und der Sammlung des k. k. zoologischen Kabinetes in Wien. Carl Gerold’s Sohn, Wien [2] + 96 pp.	accepted	{"page for start of description":"60"}
3963	Microcorthylus grandiclavatus	Animalia	Arthropoda	Insecta	Coleoptera	Curculionidae	Scolytinae	Corthylini	Corthylina	Microcorthylus	grandiclavatus		Eggers, 1935	3963	Microcorthylus grandiclavatus	3963	Eggers H (1935c) Borkenkäfer aus Südamerika (Ipidae, Col.), VII. Vergessene und neue Gattungen (I. Teil). Revista de Entomologia, Rio de Janeiro 5(2): 153&ndash;159.	accepted	{"page for start of description":"156"}
3961	Microcorthylus hostilis	Animalia	Arthropoda	Insecta	Coleoptera	Curculionidae	Scolytinae	Corthylini	Corthylina	Microcorthylus	hostilis		Wood, 1973	3960	Microcorthylus diversus	3961	Wood SL (1973) New species of American <i>Microcorthylus</i> (Coleoptera: Scolytidae). The Great Basin Naturalist 33(4): 265&ndash;275.	synonym	{"page for start of description":"272"}
3972	Microcorthylus inermis	Animalia	Arthropoda	Insecta	Coleoptera	Curculionidae	Scolytinae	Corthylini	Corthylina	Microcorthylus	inermis		Wood, 1973	3971	Microcorthylus parvulus	3972	Wood SL (1973) New species of American <i>Microcorthylus</i> (Coleoptera: Scolytidae). The Great Basin Naturalist 33(4): 265&ndash;275.	synonym	{"page for start of description":"267"}
4244	Microcorthylus inops	Animalia	Arthropoda	Insecta	Coleoptera	Curculionidae	Scolytinae	Corthylini	Corthylina	Microcorthylus	inops		Wood, 2007	4244	Microcorthylus inops	4244	Wood SL (2007) Bark and ambrosia beetles of South America (Coleoptera: Scolytidae). Monte L. Bean Science Museum, Provo, Utah 900 pp.	accepted	{"page for start of description":"780"}
14316	Microcorthylus insularis	Animalia	Arthropoda	Insecta	Coleoptera	Curculionidae	Scolytinae	Corthylini	Corthylina	Microcorthylus	insularis		Bright, 2019	14316	Microcorthylus insularis	14316	Bright DE (2019) A Taxonomic Monograph of the Bark and Ambrosia Beetles of the West Indies (Coleoptera: Curculionoidea: Scolytidae). Occasional Papers of the Florida State Collection of Arthropods 12: 1&ndash;491.	accepted	{"page for start of description":"413"}
3964	Microcorthylus invalidus	Animalia	Arthropoda	Insecta	Coleoptera	Curculionidae	Scolytinae	Corthylini	Corthylina	Microcorthylus	invalidus		Wood, 1973	3964	Microcorthylus invalidus	3964	Wood SL (1973) New species of American <i>Microcorthylus</i> (Coleoptera: Scolytidae). The Great Basin Naturalist 33(4): 265&ndash;275.	accepted	{"page for start of description":"268"}
3965	Microcorthylus lassus	Animalia	Arthropoda	Insecta	Coleoptera	Curculionidae	Scolytinae	Corthylini	Corthylina	Microcorthylus	lassus		Wood, 1973	3965	Microcorthylus lassus	3965	Wood SL (1973) New species of American <i>Microcorthylus</i> (Coleoptera: Scolytidae). The Great Basin Naturalist 33(4): 265&ndash;275.	accepted	{"page for start of description":"270"}
4243	Microcorthylus macer	Animalia	Arthropoda	Insecta	Coleoptera	Curculionidae	Scolytinae	Corthylini	Corthylina	Microcorthylus	macer		Wood, 2007	4243	Microcorthylus macer	4243	Wood SL (2007) Bark and ambrosia beetles of South America (Coleoptera: Scolytidae). Monte L. Bean Science Museum, Provo, Utah 900 pp.	accepted	{"page for start of description":"780"}
3966	Microcorthylus mexicanus	Animalia	Arthropoda	Insecta	Coleoptera	Curculionidae	Scolytinae	Corthylini	Corthylina	Microcorthylus	mexicanus		Eggers, 1934	3966	Microcorthylus mexicanus	3966	Eggers H (1934a) Borkenkäfer (Ipidae, Col.) aus Südamerika, VII. Entomologische Blätter 30(2): 78&ndash;84.	accepted	{"page for start of description":"81"}
3967	Microcorthylus minimus	Animalia	Arthropoda	Insecta	Coleoptera	Curculionidae	Scolytinae	Corthylini	Corthylina	Microcorthylus	minimus		Schedl, 1950	3967	Microcorthylus minimus	3967	Schedl KE (1950c) Neotropical Scolytoidea, II. 107 Contribution. Dusenia 1(3): 145&ndash;180.	accepted	{"page for start of description":"160"}
4707	Microcorthylus minutissimus	Animalia	Arthropoda	Insecta	Coleoptera	Curculionidae	Scolytinae	Corthylini	Corthylina	Microcorthylus	minutissimus		Schedl, 1952	4707	Microcorthylus minutissimus	4707	Schedl KE (1952e) Neotropische Scolytoidea, III. 110 Beitrag. Dusenia 3(5): 343&ndash;366.	accepted	{"page for start of description":"361"}
4242	Microcorthylus nebulosus	Animalia	Arthropoda	Insecta	Coleoptera	Curculionidae	Scolytinae	Corthylini	Corthylina	Microcorthylus	nebulosus		Wood, 2007	4242	Microcorthylus nebulosus	4242	Wood SL (2007) Bark and ambrosia beetles of South America (Coleoptera: Scolytidae). Monte L. Bean Science Museum, Provo, Utah 900 pp.	accepted	{"page for start of description":"779"}
4241	Microcorthylus obscuriceps	Animalia	Arthropoda	Insecta	Coleoptera	Curculionidae	Scolytinae	Corthylini	Corthylina	Microcorthylus	obscuriceps		Wood, 2007	4241	Microcorthylus obscuriceps	4241	Wood SL (2007) Bark and ambrosia beetles of South America (Coleoptera: Scolytidae). Monte L. Bean Science Museum, Provo, Utah 900 pp.	accepted	{"page for start of description":"778"}
3968	Microcorthylus obscurus	Animalia	Arthropoda	Insecta	Coleoptera	Curculionidae	Scolytinae	Corthylini	Corthylina	Microcorthylus	obscurus		Eggers, 1935	3968	Microcorthylus obscurus	3968	Eggers H (1935c) Borkenkäfer aus Südamerika (Ipidae, Col.), VII. Vergessene und neue Gattungen (I. Teil). Revista de Entomologia, Rio de Janeiro 5(2): 153&ndash;159.	accepted	{"page for start of description":"155"}
3969	Microcorthylus ocularis	Animalia	Arthropoda	Insecta	Coleoptera	Curculionidae	Scolytinae	Corthylini	Corthylina	Microcorthylus	ocularis		Wood, 1973	3969	Microcorthylus ocularis	3969	Wood SL (1973) New species of American <i>Microcorthylus</i> (Coleoptera: Scolytidae). The Great Basin Naturalist 33(4): 265&ndash;275.	accepted	{"page for start of description":"266"}
5038	Microcorthylus pallidus	Animalia	Arthropoda	Insecta	Coleoptera	Curculionidae	Scolytinae	Corthylini	Corthylina	Microcorthylus	pallidus		Schedl, 1939	3962	Microcorthylus glabratus	5038	Schedl KE (1939d) Scolytidae and Platypodidae (Col.). 63 Beitrag. Mitteilungen der Münchener Entomologischen Gesellschaft 29(4): 564&ndash;585.	synonym	{"page for start of description":"571"}
3971	Microcorthylus parvulus	Animalia	Arthropoda	Insecta	Coleoptera	Curculionidae	Scolytinae	Corthylini	Corthylina	Microcorthylus	parvulus		Ferrari, 1867	3971	Microcorthylus parvulus	3971	Ferrari JA (1867) Die Forst- und Baumzuchtschädlichen Borkenkäfer (Tomicides Lac) aus der Familie der Holzverderber (Scolytides Lac), mit besonderer Berücksichtigung vorzüglich der europäischen Formen, und der Sammlung des k. k. zoologischen Kabinetes in Wien. Carl Gerold’s Sohn, Wien [2] + 96 pp.	accepted	{"page for start of description":"58"}
4250	Microcorthylus parvus	Animalia	Arthropoda	Insecta	Coleoptera	Curculionidae	Scolytinae	Corthylini	Corthylina	Microcorthylus	parvus		Wood, 2007	4250	Microcorthylus parvus	4250	Wood SL (2007) Bark and ambrosia beetles of South America (Coleoptera: Scolytidae). Monte L. Bean Science Museum, Provo, Utah 900 pp.	accepted	{"page for start of description":"784"}
3973	Microcorthylus porrectus	Animalia	Arthropoda	Insecta	Coleoptera	Curculionidae	Scolytinae	Corthylini	Corthylina	Microcorthylus	porrectus		Schedl, 1951	3974	Microcorthylus puerulus	3973	Schedl KE (1951a) Fauna Argentinensis, VI. 115 Beitrag zur Morphologie und Systematik der Scolytoidea. Acta Zoologica Lilloana 9: 283&ndash;292.	synonym	{"page for start of description":"292"}
3974	Microcorthylus puerulus	Animalia	Arthropoda	Insecta	Coleoptera	Curculionidae	Scolytinae	Corthylini	Corthylina	Microcorthylus	puerulus		Schedl, 1939	3974	Microcorthylus puerulus	3974	Schedl KE (1939d) Scolytidae and Platypodidae (Col.). 63 Beitrag. Mitteilungen der Münchener Entomologischen Gesellschaft 29(4): 564&ndash;585.	accepted	{"page for start of description":"571"}
3976	Microcorthylus pumilus	Animalia	Arthropoda	Insecta	Coleoptera	Curculionidae	Scolytinae	Corthylini	Corthylina	Microcorthylus	pumilus		Wood, 1973	3976	Microcorthylus pumilus	3976	Wood SL (1973) New species of American <i>Microcorthylus</i> (Coleoptera: Scolytidae). The Great Basin Naturalist 33(4): 265&ndash;275.	accepted	{"page for start of description":"268"}
3977	Microcorthylus pusillus	Animalia	Arthropoda	Insecta	Coleoptera	Curculionidae	Scolytinae	Corthylini	Corthylina	Microcorthylus	pusillus		Wood, 1973	3977	Microcorthylus pusillus	3977	Wood SL (1973) New species of American <i>Microcorthylus</i> (Coleoptera: Scolytidae). The Great Basin Naturalist 33(4): 265&ndash;275.	accepted	{"page for start of description":"269"}
4247	Microcorthylus quadridens	Animalia	Arthropoda	Insecta	Coleoptera	Curculionidae	Scolytinae	Corthylini	Corthylina	Microcorthylus	quadridens		Wood, 2007	4247	Microcorthylus quadridens	4247	Wood SL (2007) Bark and ambrosia beetles of South America (Coleoptera: Scolytidae). Monte L. Bean Science Museum, Provo, Utah 900 pp.	accepted	{"page for start of description":"782"}
3978	Microcorthylus rufotestaceus	Animalia	Arthropoda	Insecta	Coleoptera	Curculionidae	Scolytinae	Corthylini	Corthylina	Microcorthylus	rufotestaceus		Schedl, 1939	3978	Microcorthylus rufotestaceus	3978	Schedl KE (1939d) Scolytidae and Platypodidae (Col.). 63 Beitrag. Mitteilungen der Münchener Entomologischen Gesellschaft 29(4): 564&ndash;585.	accepted	{"page for start of description":"572"}
13347	Microcorthylus schedli	Animalia	Arthropoda	Insecta	Coleoptera	Curculionidae	Scolytinae	Corthylini	Corthylina	Microcorthylus	schedli		Bright, 1972	4070	Monarthrum minutissimum	13347	Bright DE (1972a) The Scolytidae and Platypodidae of Jamaica. Bulletin of the Institute of Jamaica, Science Series 21: 1&ndash;108.	synonym	{"page for start of description":"102","name is a replacement name":true}
4248	Microcorthylus simulans	Animalia	Arthropoda	Insecta	Coleoptera	Curculionidae	Scolytinae	Corthylini	Corthylina	Microcorthylus	simulans		Wood, 2007	4248	Microcorthylus simulans	4248	Wood SL (2007) Bark and ambrosia beetles of South America (Coleoptera: Scolytidae). Monte L. Bean Science Museum, Provo, Utah 900 pp.	accepted	{"page for start of description":"782"}
5039	Microcorthylus subopacus	Animalia	Arthropoda	Insecta	Coleoptera	Curculionidae	Scolytinae	Corthylini	Corthylina	Microcorthylus	subopacus		Schedl, 1939	3962	Microcorthylus glabratus	5039	Schedl KE (1939d) Scolytidae and Platypodidae (Col.). 63 Beitrag. Mitteilungen der Münchener Entomologischen Gesellschaft 29(4): 564&ndash;585.	synonym	{"page for start of description":"573"}
3979	Microcorthylus suggrandis	Animalia	Arthropoda	Insecta	Coleoptera	Curculionidae	Scolytinae	Corthylini	Corthylina	Microcorthylus	suggrandis		Schedl, 1939	3979	Microcorthylus suggrandis	3979	Schedl KE (1939d) Scolytidae and Platypodidae (Col.). 63 Beitrag. Mitteilungen der Münchener Entomologischen Gesellschaft 29(4): 564&ndash;585.	accepted	{"page for start of description":"574"}
4239	Microcorthylus tuberculifer	Animalia	Arthropoda	Insecta	Coleoptera	Curculionidae	Scolytinae	Corthylini	Corthylina	Microcorthylus	tuberculifer		Wood, 2007	4239	Microcorthylus tuberculifer	4239	Wood SL (2007) Bark and ambrosia beetles of South America (Coleoptera: Scolytidae). Monte L. Bean Science Museum, Provo, Utah 900 pp.	accepted	{"page for start of description":"777"}
3980	Microcorthylus umbratus	Animalia	Arthropoda	Insecta	Coleoptera	Curculionidae	Scolytinae	Corthylini	Corthylina	Microcorthylus	umbratus		Wood, 1973	3980	Microcorthylus umbratus	3980	Wood SL (1973) New species of American <i>Microcorthylus</i> (Coleoptera: Scolytidae). The Great Basin Naturalist 33(4): 265&ndash;275.	accepted	{"page for start of description":"273"}
3981	Microcorthylus vescus	Animalia	Arthropoda	Insecta	Coleoptera	Curculionidae	Scolytinae	Corthylini	Corthylina	Microcorthylus	vescus		Wood, 1973	3981	Microcorthylus vescus	3981	Wood SL (1973) New species of American <i>Microcorthylus</i> (Coleoptera: Scolytidae). The Great Basin Naturalist 33(4): 265&ndash;275.	accepted	{"page for start of description":"271"}
3982	Microcorthylus vicinus	Animalia	Arthropoda	Insecta	Coleoptera	Curculionidae	Scolytinae	Corthylini	Corthylina	Microcorthylus	vicinus		Wood, 1977	3982	Microcorthylus vicinus	3982	Wood SL (1977a) New Synonymy and new species of American bark beetles (Coleoptera: Scolytidae), Part IV. The Great Basin Naturalist 37(2): 207&ndash;220.	accepted	{"page for start of description":"213"}
4240	Microcorthylus vietus	Animalia	Arthropoda	Insecta	Coleoptera	Curculionidae	Scolytinae	Corthylini	Corthylina	Microcorthylus	vietus		Wood, 2007	4240	Microcorthylus vietus	4240	Wood SL (2007) Bark and ambrosia beetles of South America (Coleoptera: Scolytidae). Monte L. Bean Science Museum, Provo, Utah 900 pp.	accepted	{"page for start of description":"777"}
1966	Mimips brasiliensis	Animalia	Arthropoda	Insecta	Coleoptera	Curculionidae	Scolytinae	Corthylini	Corthylina	Mimips	brasiliensis		Schedl, 1976	4209	Monarthrum amparae	1966	Schedl KE (1976) Neotropische Scolytoidea, XIII. 323 Beitrag zur Morphologie und Systematik der Scolytoidea. Entomologische Abhandlungen, Staatliches Museum für Tierkunde in Dresden 41(3): 49&ndash;92.	synonym	{"page for start of description":"72"}
3983	Monarthrum aberrans	Animalia	Arthropoda	Insecta	Coleoptera	Curculionidae	Scolytinae	Corthylini	Corthylina	Monarthrum	aberrans		Schedl, 1977	3983	Monarthrum aberrans	3983	Schedl KE (1977d) Scolytoidea aus El Salvador. 327 Beitrag zur Morphologie und Taxonomie der Scolytoidea. Zeitschrift der Arbeitsgemeinschaft Österreichischer Entomologen 29(1-2): 41&ndash;48.	accepted	{"page for start of description":"46"}
3984	Monarthrum abruptum	Animalia	Arthropoda	Insecta	Coleoptera	Curculionidae	Scolytinae	Corthylini	Corthylina	Monarthrum	abruptum		(Nunberg, 1962)	3984	Monarthrum abruptum	3984	Nunberg M (1962) Zur Kenntnis der neotropischen Borkenkaefer-fauna (Col. Scolytidae). Papéis Avulsos Avulsos do Departamento de Zoologia 15(18): 223&ndash;237.	accepted	{"page for start of description":"233"}
4698	Monarthrum adustum	Animalia	Arthropoda	Insecta	Coleoptera	Curculionidae	Scolytinae	Corthylini	Corthylina	Monarthrum	adustum		Wood, 1974	4093	Monarthrum pseudoscutellare	4698	Wood SL (1974b) New species of American Corthylini (Coleoptera: Scolytidae). The Great Basin Naturalist 34(2): 135&ndash;150.	synonym	{"page for start of description":"140"}
14317	Monarthrum ambiguum	Animalia	Arthropoda	Insecta	Coleoptera	Curculionidae	Scolytinae	Corthylini	Corthylina	Monarthrum	ambiguum		Bright, 2019	14317	Monarthrum ambiguum	14317	Bright DE (2019) A Taxonomic Monograph of the Bark and Ambrosia Beetles of the West Indies (Coleoptera: Curculionoidea: Scolytidae). Occasional Papers of the Florida State Collection of Arthropods 12: 1&ndash;491.	accepted	{"page for start of description":"416"}
4209	Monarthrum amparae	Animalia	Arthropoda	Insecta	Coleoptera	Curculionidae	Scolytinae	Corthylini	Corthylina	Monarthrum	amparae		Wood, 2007	4209	Monarthrum amparae	4209	Wood SL (2007) Bark and ambrosia beetles of South America (Coleoptera: Scolytidae). Monte L. Bean Science Museum, Provo, Utah 900 pp.	accepted	{"page for start of description":"746","name is a replacement name":true}
3986	Monarthrum amphicranoides	Animalia	Arthropoda	Insecta	Coleoptera	Curculionidae	Scolytinae	Corthylini	Corthylina	Monarthrum	amphicranoides		(Schedl, 1963)	3986	Monarthrum amphicranoides	3986	Schedl KE (1963f) Neotropische Scolytoidea, VII. 211 Beitrag. Reichenbachia 1(27): 209&ndash;234.	accepted	{"page for start of description":"225"}
4229	Monarthrum annulatum	Animalia	Arthropoda	Insecta	Coleoptera	Curculionidae	Scolytinae	Corthylini	Corthylina	Monarthrum	annulatum		Wood, 2007	4229	Monarthrum annulatum	4229	Wood SL (2007) Bark and ambrosia beetles of South America (Coleoptera: Scolytidae). Monte L. Bean Science Museum, Provo, Utah 900 pp.	accepted	{"page for start of description":"763"}
14318	Monarthrum antillicum	Animalia	Arthropoda	Insecta	Coleoptera	Curculionidae	Scolytinae	Corthylini	Corthylina	Monarthrum	antillicum		Bright, 2019	14318	Monarthrum antillicum	14318	Bright DE (2019) A Taxonomic Monograph of the Bark and Ambrosia Beetles of the West Indies (Coleoptera: Curculionoidea: Scolytidae). Occasional Papers of the Florida State Collection of Arthropods 12: 1&ndash;491.	accepted	{"page for start of description":"416"}
4180	Monarthrum aztecum	Animalia	Arthropoda	Insecta	Coleoptera	Curculionidae	Scolytinae	Corthylini	Corthylina	Monarthrum	aztecum		Wood, 2007	4180	Monarthrum aztecum	4180	Wood SL (2007) Bark and ambrosia beetles of South America (Coleoptera: Scolytidae). Monte L. Bean Science Museum, Provo, Utah 900 pp.	accepted	{"page for start of description":"745"}
3988	Monarthrum bicallosum	Animalia	Arthropoda	Insecta	Coleoptera	Curculionidae	Scolytinae	Corthylini	Corthylina	Monarthrum	bicallosum		(Schedl, 1939)	3988	Monarthrum bicallosum	3988	Schedl KE (1939d) Scolytidae and Platypodidae (Col.). 63 Beitrag. Mitteilungen der Münchener Entomologischen Gesellschaft 29(4): 564&ndash;585.	accepted	{"page for start of description":"577"}
3989	Monarthrum bicavum	Animalia	Arthropoda	Insecta	Coleoptera	Curculionidae	Scolytinae	Corthylini	Corthylina	Monarthrum	bicavum		Wood, 1967	3989	Monarthrum bicavum	3989	Wood SL (1967a) New species of bark beetles, (Coleoptera: Scolytidae), mostly Mexican, Part VII. The Great Basin Naturalist 27(1): 36&ndash;57.	accepted	{"page for start of description":"51"}
3990	Monarthrum bicolor	Animalia	Arthropoda	Insecta	Coleoptera	Curculionidae	Scolytinae	Corthylini	Corthylina	Monarthrum	bicolor		(Ferrari, 1867)	3990	Monarthrum bicolor	3990	Ferrari JA (1867) Die Forst- und Baumzuchtschädlichen Borkenkäfer (Tomicides Lac) aus der Familie der Holzverderber (Scolytides Lac), mit besonderer Berücksichtigung vorzüglich der europäischen Formen, und der Sammlung des k. k. zoologischen Kabinetes in Wien. Carl Gerold’s Sohn, Wien [2] + 96 pp.	accepted	{"page for start of description":"56"}
13322	Monarthrum bicolor	Animalia	Arthropoda	Insecta	Coleoptera	Curculionidae	Scolytinae	Corthylini	Corthylina	Monarthrum	bicolor		Wood, 1968	3991	Monarthrum bicoloratum	13322	Wood SL (1968a) New records and species of neotropical bark beetles (Scolytidae: Coleoptera), Part III. The Great Basin Naturalist 28(1): 1&ndash;15.	synonym	{"page for start of description":"4"}
3991	Monarthrum bicoloratum	Animalia	Arthropoda	Insecta	Coleoptera	Curculionidae	Scolytinae	Corthylini	Corthylina	Monarthrum	bicoloratum		Wood, 1974	3991	Monarthrum bicoloratum	3991	Wood SL (1974d) New synonymy and records of American bark beetles (Coleoptera: Scolytidae). The Great Basin Naturalist 34(4): 277&ndash;290.	accepted	{"page for start of description":"284","name is a replacement name":true}
3992	Monarthrum bidens	Animalia	Arthropoda	Insecta	Coleoptera	Curculionidae	Scolytinae	Corthylini	Corthylina	Monarthrum	bidens		(Blandford, 1904)	3992	Monarthrum bidens	3992	Blandford WFH (1904) Scolytidae. In: . Biologia CentraliAmericana. Insecta. Coleoptera Vol. 4, Part 6. R. H. Porter, London, 225&ndash;280.	accepted	{"page for start of description":"277"}
3993	Monarthrum bidentatum	Animalia	Arthropoda	Insecta	Coleoptera	Curculionidae	Scolytinae	Corthylini	Corthylina	Monarthrum	bidentatum		Wood, 1974	3993	Monarthrum bidentatum	3993	Wood SL (1974b) New species of American Corthylini (Coleoptera: Scolytidae). The Great Basin Naturalist 34(2): 135&ndash;150.	accepted	{"page for start of description":"142"}
6029	Monarthrum bifidus	Animalia	Arthropoda	Insecta	Coleoptera	Curculionidae	Scolytinae	Corthylini	Corthylina	Monarthrum	bifidus		Bright, 1972	4104	Monarthrum querneum	6029	Bright DE (1972b) New species of Scolytidae (Coleoptera) from Mexico, with additional notes. I. Tribes Xyleborini and Corthylini. The Canadian Entomologist 104(9): 1369&ndash;1385.	synonym	{"page for start of description":"1381"}
3994	Monarthrum bifoveatum	Animalia	Arthropoda	Insecta	Coleoptera	Curculionidae	Scolytinae	Corthylini	Corthylina	Monarthrum	bifoveatum		Wood, 1974	3994	Monarthrum bifoveatum	3994	Wood SL (1974b) New species of American Corthylini (Coleoptera: Scolytidae). The Great Basin Naturalist 34(2): 135&ndash;150.	accepted	{"page for start of description":"137"}
3995	Monarthrum bispinum	Animalia	Arthropoda	Insecta	Coleoptera	Curculionidae	Scolytinae	Corthylini	Corthylina	Monarthrum	bispinum		(Blandford, 1905)	3995	Monarthrum bispinum	3995	Blandford WFH (1905) Fam. Scolytidae. Biologia Centrali-Americana, Coleoptera 4(6): 281&ndash;298.	accepted	{"page for start of description":"281"}
4224	Monarthrum bituberculatum	Animalia	Arthropoda	Insecta	Coleoptera	Curculionidae	Scolytinae	Corthylini	Corthylina	Monarthrum	bituberculatum		Wood, 2007	4224	Monarthrum bituberculatum	4224	Wood SL (2007) Bark and ambrosia beetles of South America (Coleoptera: Scolytidae). Monte L. Bean Science Museum, Provo, Utah 900 pp.	accepted	{"page for start of description":"760"}
13325	Monarthrum bolivianum	Animalia	Arthropoda	Insecta	Coleoptera	Curculionidae	Scolytinae	Corthylini	Corthylina	Monarthrum	bolivianum		Eggers, 1935	4003	Monarthrum chapuisi	13325	Eggers H (1935b) Borkenkäfer aus Südamerika (Ipidae, Col.), VII. Vergessene und neue Gattungen (I. Teil). Revista de Entomologia, Rio de Janeiro 5(1): 75&ndash;87.	synonym	{"page for start of description":"80"}
200038	Monarthrum boliviense	Animalia	Arthropoda	Insecta	Coleoptera	Curculionidae	Scolytinae	Corthylini	Corthylina	Monarthrum	boliviense		Wood, 1989	200038	Monarthrum boliviense	200038	Wood SL (1989) Nomenclatural changes and new species of Scolytidae (Coleoptera), part IV. The Great Basin Naturalist 49: 167&ndash;185.	accepted	{"page for start of description":"178","name is a replacement name":true,"name emended":true,"original spelling":"Monarthrum boliviensis"}
3997	Monarthrum brittoni	Animalia	Arthropoda	Insecta	Coleoptera	Curculionidae	Scolytinae	Corthylini	Corthylina	Monarthrum	brittoni		(Schedl, 1970)	3997	Monarthrum brittoni	3997	Schedl KE (1970e) Neotropische Scolytoidea, X. 270 Beitrag. Koleopterologische Rundschau 48: 79&ndash;110.	accepted	{"page for start of description":"101"}
3998	Monarthrum brunneum	Animalia	Arthropoda	Insecta	Coleoptera	Curculionidae	Scolytinae	Corthylini	Corthylina	Monarthrum	brunneum		(Eichhoff, 1869)	3998	Monarthrum brunneum	3998	Eichhoff WJ (1869) Neue Borkenkäfer. Berliner Entomologische Zeitschrift 12(3-4): 273&ndash;282.	accepted	{"page for start of description":"278"}
14319	Monarthrum bullatum	Animalia	Arthropoda	Insecta	Coleoptera	Curculionidae	Scolytinae	Corthylini	Corthylina	Monarthrum	bullatum		Bright, 2019	14319	Monarthrum bullatum	14319	Bright DE (2019) A Taxonomic Monograph of the Bark and Ambrosia Beetles of the West Indies (Coleoptera: Curculionoidea: Scolytidae). Occasional Papers of the Florida State Collection of Arthropods 12: 1&ndash;491.	accepted	{"page for start of description":"418"}
4222	Monarthrum canalis	Animalia	Arthropoda	Insecta	Coleoptera	Curculionidae	Scolytinae	Corthylini	Corthylina	Monarthrum	canalis		Wood, 2007	4222	Monarthrum canalis	4222	Wood SL (2007) Bark and ambrosia beetles of South America (Coleoptera: Scolytidae). Monte L. Bean Science Museum, Provo, Utah 900 pp.	accepted	{"page for start of description":"759"}
4001	Monarthrum carinatum	Animalia	Arthropoda	Insecta	Coleoptera	Curculionidae	Scolytinae	Corthylini	Corthylina	Monarthrum	carinatum		Wood, 1974	4001	Monarthrum carinatum	4001	Wood SL (1974b) New species of American Corthylini (Coleoptera: Scolytidae). The Great Basin Naturalist 34(2): 135&ndash;150.	accepted	{"page for start of description":"139"}
4225	Monarthrum carinifrons	Animalia	Arthropoda	Insecta	Coleoptera	Curculionidae	Scolytinae	Corthylini	Corthylina	Monarthrum	carinifrons		Wood, 2007	4225	Monarthrum carinifrons	4225	Wood SL (2007) Bark and ambrosia beetles of South America (Coleoptera: Scolytidae). Monte L. Bean Science Museum, Provo, Utah 900 pp.	accepted	{"page for start of description":"761"}
4002	Monarthrum carinulum	Animalia	Arthropoda	Insecta	Coleoptera	Curculionidae	Scolytinae	Corthylini	Corthylina	Monarthrum	carinulum		Wood, 1974	4002	Monarthrum carinulum	4002	Wood SL (1974b) New species of American Corthylini (Coleoptera: Scolytidae). The Great Basin Naturalist 34(2): 135&ndash;150.	accepted	{"page for start of description":"144"}
200112	Monarthrum catarinense	Animalia	Arthropoda	Insecta	Coleoptera	Curculionidae	Scolytinae	Corthylini	Corthylina	Monarthrum	catarinense		Wood, 2007	200112	Monarthrum catarinense	200112	Wood SL (2007) Bark and ambrosia beetles of South America (Coleoptera: Scolytidae). Monte L. Bean Science Museum, Provo, Utah 900 pp.	accepted	{"page for start of description":"762","name emended":true,"original spelling":"Monarthrum catarinensis"}
4003	Monarthrum chapuisi	Animalia	Arthropoda	Insecta	Coleoptera	Curculionidae	Scolytinae	Corthylini	Corthylina	Monarthrum	chapuisi		Kirsch, 1866	4003	Monarthrum chapuisi	4003	Kirsch TFW (1866) Beiträge zur Käferfauna von Bogotà. Zweites Stück. Berliner Entomologische Zeitschrift 10(1-3): 173&ndash;216.	accepted	{"page for start of description":"213"}
4004	Monarthrum cincinnatum	Animalia	Arthropoda	Insecta	Coleoptera	Curculionidae	Scolytinae	Corthylini	Corthylina	Monarthrum	cincinnatum		(Eichhoff, 1878)	4004	Monarthrum cincinnatum	4004	Eichhoff WJ (1878b) Ratio, descriptio, emendatio eorum Tomicinorum qui sunt in Dr. Medin. Chapuisi et autoris ipsius collectionilbus et quos praeterea recognovit. Mémoires de la Société Royale des Sciences de Liège 8(2): 1&ndash;531.	accepted	{"page for start of description":"435"}
14320	Monarthrum collinum	Animalia	Arthropoda	Insecta	Coleoptera	Curculionidae	Scolytinae	Corthylini	Corthylina	Monarthrum	collinum		Bright, 2019	14320	Monarthrum collinum	14320	Bright DE (2019) A Taxonomic Monograph of the Bark and Ambrosia Beetles of the West Indies (Coleoptera: Curculionoidea: Scolytidae). Occasional Papers of the Florida State Collection of Arthropods 12: 1&ndash;491.	accepted	{"page for start of description":"419"}
4213	Monarthrum connexum	Animalia	Arthropoda	Insecta	Coleoptera	Curculionidae	Scolytinae	Corthylini	Corthylina	Monarthrum	connexum		Wood, 2007	4213	Monarthrum connexum	4213	Wood SL (2007) Bark and ambrosia beetles of South America (Coleoptera: Scolytidae). Monte L. Bean Science Museum, Provo, Utah 900 pp.	accepted	{"page for start of description":"751"}
4005	Monarthrum consimile	Animalia	Arthropoda	Insecta	Coleoptera	Curculionidae	Scolytinae	Corthylini	Corthylina	Monarthrum	consimile		(Blandford, 1904)	4005	Monarthrum consimile	4005	Blandford WFH (1904) Scolytidae. In: . Biologia CentraliAmericana. Insecta. Coleoptera Vol. 4, Part 6. R. H. Porter, London, 225&ndash;280.	accepted	{"page for start of description":"275"}
4006	Monarthrum conversum	Animalia	Arthropoda	Insecta	Coleoptera	Curculionidae	Scolytinae	Corthylini	Corthylina	Monarthrum	conversum		Wood, 1974	4006	Monarthrum conversum	4006	Wood SL (1974b) New species of American Corthylini (Coleoptera: Scolytidae). The Great Basin Naturalist 34(2): 135&ndash;150.	accepted	{"page for start of description":"138"}
4007	Monarthrum corculum	Animalia	Arthropoda	Insecta	Coleoptera	Curculionidae	Scolytinae	Corthylini	Corthylina	Monarthrum	corculum		Wood, 1974	4007	Monarthrum corculum	4007	Wood SL (1974b) New species of American Corthylini (Coleoptera: Scolytidae). The Great Basin Naturalist 34(2): 135&ndash;150.	accepted	{"page for start of description":"146"}
4008	Monarthrum cordatum	Animalia	Arthropoda	Insecta	Coleoptera	Curculionidae	Scolytinae	Corthylini	Corthylina	Monarthrum	cordatum		(Blandford, 1904)	4008	Monarthrum cordatum	4008	Blandford WFH (1904) Scolytidae. In: . Biologia CentraliAmericana. Insecta. Coleoptera Vol. 4, Part 6. R. H. Porter, London, 225&ndash;280.	accepted	{"page for start of description":"279"}
4009	Monarthrum cordicticum	Animalia	Arthropoda	Insecta	Coleoptera	Curculionidae	Scolytinae	Corthylini	Corthylina	Monarthrum	cordicticum		Wood, 1974	4009	Monarthrum cordicticum	4009	Wood SL (1974b) New species of American Corthylini (Coleoptera: Scolytidae). The Great Basin Naturalist 34(2): 135&ndash;150.	accepted	{"page for start of description":"135"}
4010	Monarthrum costatum	Animalia	Arthropoda	Insecta	Coleoptera	Curculionidae	Scolytinae	Corthylini	Corthylina	Monarthrum	costatum		(Eggers, 1937)	4010	Monarthrum costatum	4010	Eggers H (1937b) Borkenkäfer aus Südamerika (Ipidae, Col.), VIII. Vergessene und neue Gattungen (2. Teil, Schluss). Revista de Entomologia, Rio de Janeiro 7(1): 79&ndash;88.	accepted	{"page for start of description":"85"}
4011	Monarthrum cristatum	Animalia	Arthropoda	Insecta	Coleoptera	Curculionidae	Scolytinae	Corthylini	Corthylina	Monarthrum	cristatum		(Ferrari, 1867)	4011	Monarthrum cristatum	4011	Ferrari JA (1867) Die Forst- und Baumzuchtschädlichen Borkenkäfer (Tomicides Lac) aus der Familie der Holzverderber (Scolytides Lac), mit besonderer Berücksichtigung vorzüglich der europäischen Formen, und der Sammlung des k. k. zoologischen Kabinetes in Wien. Carl Gerold’s Sohn, Wien [2] + 96 pp.	accepted	{"page for start of description":"64"}
4012	Monarthrum dentatulum	Animalia	Arthropoda	Insecta	Coleoptera	Curculionidae	Scolytinae	Corthylini	Corthylina	Monarthrum	dentatulum		Wood, 1989	4012	Monarthrum dentatulum	4012	Wood SL (1989) Nomenclatural changes and new species of Scolytidae (Coleoptera), part IV. The Great Basin Naturalist 49: 167&ndash;185.	accepted	{"page for start of description":"178","name is a replacement name":true}
4013	Monarthrum dentatum	Animalia	Arthropoda	Insecta	Coleoptera	Curculionidae	Scolytinae	Corthylini	Corthylina	Monarthrum	dentatum		(Eggers, 1931)	4013	Monarthrum dentatum	4013	Eggers H (1931a) Borkenkäfer (Ipidae, Col.) aus Südamerika, III. Entomologische Blätter 27: 14&ndash;23.	accepted	{"page for start of description":"19"}
6047	Monarthrum dentatum	Animalia	Arthropoda	Insecta	Coleoptera	Curculionidae	Scolytinae	Corthylini	Corthylina	Monarthrum	dentatum		Eggers, 1935	4012	Monarthrum dentatulum	6047	Eggers H (1935b) Borkenkäfer aus Südamerika (Ipidae, Col.), VII. Vergessene und neue Gattungen (I. Teil). Revista de Entomologia, Rio de Janeiro 5(1): 75&ndash;87.	synonym	{"page for start of description":"84"}
4014	Monarthrum denticulatum	Animalia	Arthropoda	Insecta	Coleoptera	Curculionidae	Scolytinae	Corthylini	Corthylina	Monarthrum	denticulatum		Wood, 1981	4014	Monarthrum denticulatum	4014	Wood SL (1981) Nomenclatorial changes and new species in Platypodidae and Scolytidae (Coleoptera). The Great Basin Naturalist 41(1): 121&ndash;128.	accepted	{"page for start of description":"122","name is a replacement name":true}
4221	Monarthrum dentifrons	Animalia	Arthropoda	Insecta	Coleoptera	Curculionidae	Scolytinae	Corthylini	Corthylina	Monarthrum	dentifrons		Wood, 2007	4221	Monarthrum dentifrons	4221	Wood SL (2007) Bark and ambrosia beetles of South America (Coleoptera: Scolytidae). Monte L. Bean Science Museum, Provo, Utah 900 pp.	accepted	{"page for start of description":"758"}
4015	Monarthrum dentigerum	Animalia	Arthropoda	Insecta	Coleoptera	Curculionidae	Scolytinae	Corthylini	Corthylina	Monarthrum	dentigerum		(LeConte, 1868)	4015	Monarthrum dentigerum	4015	LeConte JL (1868) Appendix to Synopsis of the Scolytidae of America North of Mexico. Transactions of the American Entomological Society 2: 150&ndash;178.	accepted	{"page for start of description":"154"}
4016	Monarthrum desum	Animalia	Arthropoda	Insecta	Coleoptera	Curculionidae	Scolytinae	Corthylini	Corthylina	Monarthrum	desum		(Wood, 1967)	4016	Monarthrum desum	4016	Wood SL (1967a) New species of bark beetles, (Coleoptera: Scolytidae), mostly Mexican, Part VII. The Great Basin Naturalist 27(1): 36&ndash;57.	accepted	{"page for start of description":"52"}
4017	Monarthrum difficile	Animalia	Arthropoda	Insecta	Coleoptera	Curculionidae	Scolytinae	Corthylini	Corthylina	Monarthrum	difficile		(Blandford, 1904)	4017	Monarthrum difficile	4017	Blandford WFH (1904) Scolytidae. In: . Biologia CentraliAmericana. Insecta. Coleoptera Vol. 4, Part 6. R. H. Porter, London, 225&ndash;280.	accepted	{"page for start of description":"276"}
4231	Monarthrum diligens	Animalia	Arthropoda	Insecta	Coleoptera	Curculionidae	Scolytinae	Corthylini	Corthylina	Monarthrum	diligens		Wood, 2007	4231	Monarthrum diligens	4231	Wood SL (2007) Bark and ambrosia beetles of South America (Coleoptera: Scolytidae). Monte L. Bean Science Museum, Provo, Utah 900 pp.	accepted	{"page for start of description":"764"}
4018	Monarthrum dimidiatum	Animalia	Arthropoda	Insecta	Coleoptera	Curculionidae	Scolytinae	Corthylini	Corthylina	Monarthrum	dimidiatum		(Ferrari, 1867)	4018	Monarthrum dimidiatum	4018	Ferrari JA (1867) Die Forst- und Baumzuchtschädlichen Borkenkäfer (Tomicides Lac) aus der Familie der Holzverderber (Scolytides Lac), mit besonderer Berücksichtigung vorzüglich der europäischen Formen, und der Sammlung des k. k. zoologischen Kabinetes in Wien. Carl Gerold’s Sohn, Wien [2] + 96 pp.	accepted	{"page for start of description":"57"}
14321	Monarthrum discordum	Animalia	Arthropoda	Insecta	Coleoptera	Curculionidae	Scolytinae	Corthylini	Corthylina	Monarthrum	discordum		Bright, 2019	14321	Monarthrum discordum	14321	Bright DE (2019) A Taxonomic Monograph of the Bark and Ambrosia Beetles of the West Indies (Coleoptera: Curculionoidea: Scolytidae). Occasional Papers of the Florida State Collection of Arthropods 12: 1&ndash;491.	accepted	{"page for start of description":"419"}
4176	Monarthrum dolosum	Animalia	Arthropoda	Insecta	Coleoptera	Curculionidae	Scolytinae	Corthylini	Corthylina	Monarthrum	dolosum		Wood, 2007	4176	Monarthrum dolosum	4176	Wood SL (2007) Bark and ambrosia beetles of South America (Coleoptera: Scolytidae). Monte L. Bean Science Museum, Provo, Utah 900 pp.	accepted	{"page for start of description":"731"}
4020	Monarthrum dubiosum	Animalia	Arthropoda	Insecta	Coleoptera	Curculionidae	Scolytinae	Corthylini	Corthylina	Monarthrum	dubiosum		(Schedl, 1976)	4020	Monarthrum dubiosum	4020	Schedl KE (1976) Neotropische Scolytoidea, XIII. 323 Beitrag zur Morphologie und Systematik der Scolytoidea. Entomologische Abhandlungen, Staatliches Museum für Tierkunde in Dresden 41(3): 49&ndash;92.	accepted	{"page for start of description":"82"}
4021	Monarthrum duplocordatum	Animalia	Arthropoda	Insecta	Coleoptera	Curculionidae	Scolytinae	Corthylini	Corthylina	Monarthrum	duplocordatum		Eggers, 1935	4021	Monarthrum duplocordatum	4021	Eggers H (1935b) Borkenkäfer aus Südamerika (Ipidae, Col.), VII. Vergessene und neue Gattungen (I. Teil). Revista de Entomologia, Rio de Janeiro 5(1): 75&ndash;87.	accepted	{"page for start of description":"86"}
200113	Monarthrum durangoense	Animalia	Arthropoda	Insecta	Coleoptera	Curculionidae	Scolytinae	Corthylini	Corthylina	Monarthrum	durangoense		Wood, 2007	200113	Monarthrum durangoense	200113	Wood SL (2007) Bark and ambrosia beetles of South America (Coleoptera: Scolytidae). Monte L. Bean Science Museum, Provo, Utah 900 pp.	accepted	{"page for start of description":"757","name emended":true,"original spelling":"Monarthrum durangoensis"}
4022	Monarthrum egenum	Animalia	Arthropoda	Insecta	Coleoptera	Curculionidae	Scolytinae	Corthylini	Corthylina	Monarthrum	egenum		(Blandford, 1904)	4022	Monarthrum egenum	4022	Blandford WFH (1904) Scolytidae. In: . Biologia CentraliAmericana. Insecta. Coleoptera Vol. 4, Part 6. R. H. Porter, London, 225&ndash;280.	accepted	{"page for start of description":"280"}
4207	Monarthrum eggersi	Animalia	Arthropoda	Insecta	Coleoptera	Curculionidae	Scolytinae	Corthylini	Corthylina	Monarthrum	eggersi		Wood, 2007	4207	Monarthrum eggersi	4207	Wood SL (2007) Bark and ambrosia beetles of South America (Coleoptera: Scolytidae). Monte L. Bean Science Museum, Provo, Utah 900 pp.	accepted	{"page for start of description":"743"}
4023	Monarthrum elegans	Animalia	Arthropoda	Insecta	Coleoptera	Curculionidae	Scolytinae	Corthylini	Corthylina	Monarthrum	elegans		(Eichhoff, 1869)	4023	Monarthrum elegans	4023	Eichhoff WJ (1869) Neue Borkenkäfer. Berliner Entomologische Zeitschrift 12(3-4): 273&ndash;282.	accepted	{"page for start of description":"277"}
4025	Monarthrum exornatum	Animalia	Arthropoda	Insecta	Coleoptera	Curculionidae	Scolytinae	Corthylini	Corthylina	Monarthrum	exornatum		(Schedl, 1939)	4025	Monarthrum exornatum	4025	Schedl KE (1939d) Scolytidae and Platypodidae (Col.). 63 Beitrag. Mitteilungen der Münchener Entomologischen Gesellschaft 29(4): 564&ndash;585.	accepted	{"page for start of description":"575"}
4026	Monarthrum fasciatum	Animalia	Arthropoda	Insecta	Coleoptera	Curculionidae	Scolytinae	Corthylini	Corthylina	Monarthrum	fasciatum		(Say, 1826)	4026	Monarthrum fasciatum	4026	Say T (1826) Descriptions of new species of coleopterous insects inhabiting the United States. Journal of the Academy of Natural Sciences of Philadelphia 5: 237&ndash;304.	accepted	{"page for start of description":"255"}
4030	Monarthrum fastigiorum	Animalia	Arthropoda	Insecta	Coleoptera	Curculionidae	Scolytinae	Corthylini	Corthylina	Monarthrum	fastigiorum		Wood, 1974	4030	Monarthrum fastigiorum	4030	Wood SL (1974b) New species of American Corthylini (Coleoptera: Scolytidae). The Great Basin Naturalist 34(2): 135&ndash;150.	accepted	{"page for start of description":"141"}
4031	Monarthrum fenestratum	Animalia	Arthropoda	Insecta	Coleoptera	Curculionidae	Scolytinae	Corthylini	Corthylina	Monarthrum	fenestratum		Eggers, 1935	4031	Monarthrum fenestratum	4031	Eggers H (1935b) Borkenkäfer aus Südamerika (Ipidae, Col.), VII. Vergessene und neue Gattungen (I. Teil). Revista de Entomologia, Rio de Janeiro 5(1): 75&ndash;87.	accepted	{"page for start of description":"85"}
4032	Monarthrum ferrarii	Animalia	Arthropoda	Insecta	Coleoptera	Curculionidae	Scolytinae	Corthylini	Corthylina	Monarthrum	ferrarii		(Blandford, 1905)	4032	Monarthrum ferrarii	4032	Blandford WFH (1905) Fam. Scolytidae. Biologia Centrali-Americana, Coleoptera 4(6): 281&ndash;298.	accepted	{"page for start of description":"284"}
14322	Monarthrum ferrugineum	Animalia	Arthropoda	Insecta	Coleoptera	Curculionidae	Scolytinae	Corthylini	Corthylina	Monarthrum	ferrugineum		Bright, 2019	14322	Monarthrum ferrugineum	14322	Bright DE (2019) A Taxonomic Monograph of the Bark and Ambrosia Beetles of the West Indies (Coleoptera: Curculionoidea: Scolytidae). Occasional Papers of the Florida State Collection of Arthropods 12: 1&ndash;491.	accepted	{"page for start of description":"420"}
4033	Monarthrum fimbriaticorne	Animalia	Arthropoda	Insecta	Coleoptera	Curculionidae	Scolytinae	Corthylini	Corthylina	Monarthrum	fimbriaticorne		(Blandford, 1905)	4033	Monarthrum fimbriaticorne	4033	Blandford WFH (1905) Fam. Scolytidae. Biologia Centrali-Americana, Coleoptera 4(6): 281&ndash;298.	accepted	{"page for start of description":"285"}
4036	Monarthrum flohri	Animalia	Arthropoda	Insecta	Coleoptera	Curculionidae	Scolytinae	Corthylini	Corthylina	Monarthrum	flohri		(Schedl, 1950)	4036	Monarthrum flohri	4036	Schedl KE (1950c) Neotropical Scolytoidea, II. 107 Contribution. Dusenia 1(3): 145&ndash;180.	accepted	{"page for start of description":"168"}
4037	Monarthrum fulgens	Animalia	Arthropoda	Insecta	Coleoptera	Curculionidae	Scolytinae	Corthylini	Corthylina	Monarthrum	fulgens		Schedl, 1971	4037	Monarthrum fulgens	4037	Schedl KE (1971f) Scolytidae un Platypodidae aus dem Zoologischen Museum der Universität in Kopenhagen (Insecta, Coleoptera). Steenstrupia 1: 145&ndash;156.	accepted	{"page for start of description":"153"}
4216	Monarthrum furnissi	Animalia	Arthropoda	Insecta	Coleoptera	Curculionidae	Scolytinae	Corthylini	Corthylina	Monarthrum	furnissi		Wood, 2007	4216	Monarthrum furnissi	4216	Wood SL (2007) Bark and ambrosia beetles of South America (Coleoptera: Scolytidae). Monte L. Bean Science Museum, Provo, Utah 900 pp.	accepted	{"page for start of description":"756"}
4038	Monarthrum glabrifrons	Animalia	Arthropoda	Insecta	Coleoptera	Curculionidae	Scolytinae	Corthylini	Corthylina	Monarthrum	glabrifrons		(Blandford, 1904)	4038	Monarthrum glabrifrons	4038	Blandford WFH (1904) Scolytidae. In: . Biologia CentraliAmericana. Insecta. Coleoptera Vol. 4, Part 6. R. H. Porter, London, 225&ndash;280.	accepted	{"page for start of description":"278"}
4039	Monarthrum gnarum	Animalia	Arthropoda	Insecta	Coleoptera	Curculionidae	Scolytinae	Corthylini	Corthylina	Monarthrum	gnarum		(Schedl, 1950)	4039	Monarthrum gnarum	4039	Schedl KE (1950c) Neotropical Scolytoidea, II. 107 Contribution. Dusenia 1(3): 145&ndash;180.	accepted	{"page for start of description":"169"}
4040	Monarthrum gracilentum	Animalia	Arthropoda	Insecta	Coleoptera	Curculionidae	Scolytinae	Corthylini	Corthylina	Monarthrum	gracilentum		(Schedl, 1972)	4040	Monarthrum gracilentum	4040	Schedl KE (1972f) Neotropische Scolytoidea, XI. 293 Beitrag zur Morphologie und Systematik der Scolytidae. Koleopterologische Rundschau 50: 37&ndash;86.	accepted	{"page for start of description":"75"}
200158	Monarthrum gracilius	Animalia	Arthropoda	Insecta	Coleoptera	Curculionidae	Scolytinae	Corthylini	Corthylina	Monarthrum	gracilius		(Schedl, 1959)	200158	Monarthrum gracilius	200158	Schedl KE (1959b) Neue Scolytoidea aus Brasilien. 172 Beitrag zur Morphologie und Systematik der Scolytoidea. Beiträge zur Entomologie 9(5-6): 545&ndash;557. <a target="_blank" href="https://doi.org/10.21248/contrib.entomol.9.5-6.545-557">https://doi.org/10.21248/contrib.entomol.9.5-6.545-557</a>	accepted	{"page for start of description":"553"}
4232	Monarthrum granosum	Animalia	Arthropoda	Insecta	Coleoptera	Curculionidae	Scolytinae	Corthylini	Corthylina	Monarthrum	granosum		Wood, 2007	4232	Monarthrum granosum	4232	Wood SL (2007) Bark and ambrosia beetles of South America (Coleoptera: Scolytidae). Monte L. Bean Science Museum, Provo, Utah 900 pp.	accepted	{"page for start of description":"764"}
4046	Monarthrum granulatum	Animalia	Arthropoda	Insecta	Coleoptera	Curculionidae	Scolytinae	Corthylini	Corthylina	Monarthrum	granulatum		Bright, 1972	4046	Monarthrum granulatum	4046	Bright DE (1972b) New species of Scolytidae (Coleoptera) from Mexico, with additional notes. I. Tribes Xyleborini and Corthylini. The Canadian Entomologist 104(9): 1369&ndash;1385.	accepted	{"page for start of description":"1382"}
4214	Monarthrum granulifer	Animalia	Arthropoda	Insecta	Coleoptera	Curculionidae	Scolytinae	Corthylini	Corthylina	Monarthrum	granulifer		Wood, 2007	4214	Monarthrum granulifer	4214	Wood SL (2007) Bark and ambrosia beetles of South America (Coleoptera: Scolytidae). Monte L. Bean Science Museum, Provo, Utah 900 pp.	accepted	{"page for start of description":"756"}
4226	Monarthrum granulosum	Animalia	Arthropoda	Insecta	Coleoptera	Curculionidae	Scolytinae	Corthylini	Corthylina	Monarthrum	granulosum		Wood, 2007	4226	Monarthrum granulosum	4226	Wood SL (2007) Bark and ambrosia beetles of South America (Coleoptera: Scolytidae). Monte L. Bean Science Museum, Provo, Utah 900 pp.	accepted	{"page for start of description":"761"}
4047	Monarthrum hagedorni	Animalia	Arthropoda	Insecta	Coleoptera	Curculionidae	Scolytinae	Corthylini	Corthylina	Monarthrum	hagedorni		(Schedl, 1939)	4047	Monarthrum hagedorni	4047	Schedl KE (1939h) Scolytidae und Platypodidae (Col.). 68 Beitrag zur Morphologie und Systematik. Revista de Entomologia, São Paulo 10(3): 718&ndash;727.	accepted	{"page for start of description":"727","name is a replacement name":true}
4048	Monarthrum hoegei	Animalia	Arthropoda	Insecta	Coleoptera	Curculionidae	Scolytinae	Corthylini	Corthylina	Monarthrum	hoegei		(Blandford, 1904)	4048	Monarthrum hoegei	4048	Blandford WFH (1904) Scolytidae. In: . Biologia CentraliAmericana. Insecta. Coleoptera Vol. 4, Part 6. R. H. Porter, London, 225&ndash;280.	accepted	{"page for start of description":"274"}
200114	Monarthrum hondurense	Animalia	Arthropoda	Insecta	Coleoptera	Curculionidae	Scolytinae	Corthylini	Corthylina	Monarthrum	hondurense		Wood, 2007	200114	Monarthrum hondurense	200114	Wood SL (2007) Bark and ambrosia beetles of South America (Coleoptera: Scolytidae). Monte L. Bean Science Museum, Provo, Utah 900 pp.	accepted	{"page for start of description":"756","name emended":true,"original spelling":"Monarthrum hondurensis"}
4049	Monarthrum huachucae	Animalia	Arthropoda	Insecta	Coleoptera	Curculionidae	Scolytinae	Corthylini	Corthylina	Monarthrum	huachucae		Wood, 1959	4049	Monarthrum huachucae	4049	Wood SL (1959b) New records and species of Arizona bark beetles (Coleoptera: Scolytidae). The Great Basin Naturalist 19: 57&ndash;62.	accepted	{"page for start of description":"61"}
4050	Monarthrum infradentatum	Animalia	Arthropoda	Insecta	Coleoptera	Curculionidae	Scolytinae	Corthylini	Corthylina	Monarthrum	infradentatum		Wood, 1974	4050	Monarthrum infradentatum	4050	Wood SL (1974b) New species of American Corthylini (Coleoptera: Scolytidae). The Great Basin Naturalist 34(2): 135&ndash;150.	accepted	{"page for start of description":"145"}
4051	Monarthrum ingens	Animalia	Arthropoda	Insecta	Coleoptera	Curculionidae	Scolytinae	Corthylini	Corthylina	Monarthrum	ingens		(Eichhoff, 1869)	4051	Monarthrum ingens	4051	Eichhoff WJ (1869) Neue Borkenkäfer. Berliner Entomologische Zeitschrift 12(3-4): 273&ndash;282.	accepted	{"page for start of description":"278"}
4205	Monarthrum insidiosum	Animalia	Arthropoda	Insecta	Coleoptera	Curculionidae	Scolytinae	Corthylini	Corthylina	Monarthrum	insidiosum		Wood, 2007	4205	Monarthrum insidiosum	4205	Wood SL (2007) Bark and ambrosia beetles of South America (Coleoptera: Scolytidae). Monte L. Bean Science Museum, Provo, Utah 900 pp.	accepted	{"page for start of description":"730"}
4054	Monarthrum insignatum	Animalia	Arthropoda	Insecta	Coleoptera	Curculionidae	Scolytinae	Corthylini	Corthylina	Monarthrum	insignatum		Wood, 1974	4054	Monarthrum insignatum	4054	Wood SL (1974b) New species of American Corthylini (Coleoptera: Scolytidae). The Great Basin Naturalist 34(2): 135&ndash;150.	accepted	{"page for start of description":"141"}
4055	Monarthrum insolitum	Animalia	Arthropoda	Insecta	Coleoptera	Curculionidae	Scolytinae	Corthylini	Corthylina	Monarthrum	insolitum		(Schedl, 1976)	4055	Monarthrum insolitum	4055	Schedl KE (1976) Neotropische Scolytoidea, XIII. 323 Beitrag zur Morphologie und Systematik der Scolytoidea. Entomologische Abhandlungen, Staatliches Museum für Tierkunde in Dresden 41(3): 49&ndash;92.	accepted	{"page for start of description":"83"}
4056	Monarthrum intermedium	Animalia	Arthropoda	Insecta	Coleoptera	Curculionidae	Scolytinae	Corthylini	Corthylina	Monarthrum	intermedium		Schedl, 1970	4056	Monarthrum intermedium	4056	Schedl KE (1970e) Neotropische Scolytoidea, X. 270 Beitrag. Koleopterologische Rundschau 48: 79&ndash;110.	accepted	{"page for start of description":"105"}
4057	Monarthrum laevigatum	Animalia	Arthropoda	Insecta	Coleoptera	Curculionidae	Scolytinae	Corthylini	Corthylina	Monarthrum	laevigatum		(Eichhoff, 1869)	4057	Monarthrum laevigatum	4057	Eichhoff WJ (1869) Neue Borkenkäfer. Berliner Entomologische Zeitschrift 12(3-4): 273&ndash;282.	accepted	{"page for start of description":"278"}
4058	Monarthrum laterale	Animalia	Arthropoda	Insecta	Coleoptera	Curculionidae	Scolytinae	Corthylini	Corthylina	Monarthrum	laterale		(Eichhoff, 1869)	4058	Monarthrum laterale	4058	Eichhoff WJ (1869) Neue Borkenkäfer. Berliner Entomologische Zeitschrift 12(3-4): 273&ndash;282.	accepted	{"page for start of description":"278"}
4061	Monarthrum limulum	Animalia	Arthropoda	Insecta	Coleoptera	Curculionidae	Scolytinae	Corthylini	Corthylina	Monarthrum	limulum		Wood, 1974	4061	Monarthrum limulum	4061	Wood SL (1974b) New species of American Corthylini (Coleoptera: Scolytidae). The Great Basin Naturalist 34(2): 135&ndash;150.	accepted	{"page for start of description":"143"}
4062	Monarthrum lobatum	Animalia	Arthropoda	Insecta	Coleoptera	Curculionidae	Scolytinae	Corthylini	Corthylina	Monarthrum	lobatum		(Ferrari, 1867)	4062	Monarthrum lobatum	4062	Ferrari JA (1867) Die Forst- und Baumzuchtschädlichen Borkenkäfer (Tomicides Lac) aus der Familie der Holzverderber (Scolytides Lac), mit besonderer Berücksichtigung vorzüglich der europäischen Formen, und der Sammlung des k. k. zoologischen Kabinetes in Wien. Carl Gerold’s Sohn, Wien [2] + 96 pp.	accepted	{"page for start of description":"57"}
4179	Monarthrum lobellum	Animalia	Arthropoda	Insecta	Coleoptera	Curculionidae	Scolytinae	Corthylini	Corthylina	Monarthrum	lobellum		Wood, 2007	4179	Monarthrum lobellum	4179	Wood SL (2007) Bark and ambrosia beetles of South America (Coleoptera: Scolytidae). Monte L. Bean Science Museum, Provo, Utah 900 pp.	accepted	{"page for start of description":"737"}
4064	Monarthrum longus	Animalia	Arthropoda	Insecta	Coleoptera	Curculionidae	Scolytinae	Corthylini	Corthylina	Monarthrum	longus		(Schedl, 1950)	4064	Monarthrum longus	4064	Schedl KE (1950c) Neotropical Scolytoidea, II. 107 Contribution. Dusenia 1(3): 145&ndash;180.	accepted	{"page for start of description":"172"}
4065	Monarthrum luctuosum	Animalia	Arthropoda	Insecta	Coleoptera	Curculionidae	Scolytinae	Corthylini	Corthylina	Monarthrum	luctuosum		(Blandford, 1904)	4065	Monarthrum luctuosum	4065	Blandford WFH (1904) Scolytidae. In: . Biologia CentraliAmericana. Insecta. Coleoptera Vol. 4, Part 6. R. H. Porter, London, 225&ndash;280.	accepted	{"page for start of description":"276"}
4066	Monarthrum mali	Animalia	Arthropoda	Insecta	Coleoptera	Curculionidae	Scolytinae	Corthylini	Corthylina	Monarthrum	mali		(Fitch, 1856)	4066	Monarthrum mali	4066	Fitch A (1856) Noxious and other insects of the state of New York. Third annual report. Transactions of the New-York State Agricultural Society 16: 316&ndash;490.	accepted	{"page for start of description":"326"}
4069	Monarthrum marcidium	Animalia	Arthropoda	Insecta	Coleoptera	Curculionidae	Scolytinae	Corthylini	Corthylina	Monarthrum	marcidium		(Schedl, 1970)	4069	Monarthrum marcidium	4069	Schedl KE (1970e) Neotropische Scolytoidea, X. 270 Beitrag. Koleopterologische Rundschau 48: 79&ndash;110.	accepted	{"page for start of description":"98"}
4223	Monarthrum marginatum	Animalia	Arthropoda	Insecta	Coleoptera	Curculionidae	Scolytinae	Corthylini	Corthylina	Monarthrum	marginatum		Wood, 2007	4223	Monarthrum marginatum	4223	Wood SL (2007) Bark and ambrosia beetles of South America (Coleoptera: Scolytidae). Monte L. Bean Science Museum, Provo, Utah 900 pp.	accepted	{"page for start of description":"760"}
4211	Monarthrum meuseli	Animalia	Arthropoda	Insecta	Coleoptera	Curculionidae	Scolytinae	Corthylini	Corthylina	Monarthrum	meuseli		(Reitter, 1905)	4211	Monarthrum meuseli	4211	Reitter E (1905) Sechzehn neue Coleopteren aus der paläarktischen Fauna. Wiener Entomologische Zeitung 24(VII und VIII): 241&ndash;251.	accepted	{"page for start of description":"249"}
4070	Monarthrum minutissimum	Animalia	Arthropoda	Insecta	Coleoptera	Curculionidae	Scolytinae	Corthylini	Corthylina	Monarthrum	minutissimum		(Schedl, 1954)	4070	Monarthrum minutissimum	4070	Schedl KE (1954b) Neotropische Scolytoidea, VI. 142 Beitrag. Dusenia 5(1): 21&ndash;48.	accepted	{"page for start of description":"40"}
4071	Monarthrum minutum	Animalia	Arthropoda	Insecta	Coleoptera	Curculionidae	Scolytinae	Corthylini	Corthylina	Monarthrum	minutum		(Schedl, 1939)	4071	Monarthrum minutum	4071	Schedl KE (1939d) Scolytidae and Platypodidae (Col.). 63 Beitrag. Mitteilungen der Münchener Entomologischen Gesellschaft 29(4): 564&ndash;585.	accepted	{"page for start of description":"577"}
4074	Monarthrum morsum	Animalia	Arthropoda	Insecta	Coleoptera	Curculionidae	Scolytinae	Corthylini	Corthylina	Monarthrum	morsum		Wood, 1974	4074	Monarthrum morsum	4074	Wood SL (1974b) New species of American Corthylini (Coleoptera: Scolytidae). The Great Basin Naturalist 34(2): 135&ndash;150.	accepted	{"page for start of description":"139"}
4075	Monarthrum nevermanni	Animalia	Arthropoda	Insecta	Coleoptera	Curculionidae	Scolytinae	Corthylini	Corthylina	Monarthrum	nevermanni		(Schedl, 1935)	4075	Monarthrum nevermanni	4075	Schedl KE (1935f) New Scolytidae and Platypodidae from Central and South America. Revista de Entomologia, São Paulo 5: 342&ndash;359.	accepted	{"page for start of description":"348"}
4076	Monarthrum notatum	Animalia	Arthropoda	Insecta	Coleoptera	Curculionidae	Scolytinae	Corthylini	Corthylina	Monarthrum	notatum		Wood, 1974	4076	Monarthrum notatum	4076	Wood SL (1974b) New species of American Corthylini (Coleoptera: Scolytidae). The Great Basin Naturalist 34(2): 135&ndash;150.	accepted	{"page for start of description":"143"}
4077	Monarthrum nudum	Animalia	Arthropoda	Insecta	Coleoptera	Curculionidae	Scolytinae	Corthylini	Corthylina	Monarthrum	nudum		(Schedl, 1939)	4077	Monarthrum nudum	4077	Schedl KE (1939d) Scolytidae and Platypodidae (Col.). 63 Beitrag. Mitteilungen der Münchener Entomologischen Gesellschaft 29(4): 564&ndash;585.	accepted	{"page for start of description":"574"}
4675	Monarthrum oaxacaensis	Animalia	Arthropoda	Insecta	Coleoptera	Curculionidae	Scolytinae	Corthylini	Corthylina	Monarthrum	oaxacaensis		Bright, 1972	4048	Monarthrum hoegei	4675	Bright DE (1972b) New species of Scolytidae (Coleoptera) from Mexico, with additional notes. I. Tribes Xyleborini and Corthylini. The Canadian Entomologist 104(9): 1369&ndash;1385.	synonym	{"page for start of description":"1382"}
4078	Monarthrum obesum	Animalia	Arthropoda	Insecta	Coleoptera	Curculionidae	Scolytinae	Corthylini	Corthylina	Monarthrum	obesum		(Schedl, 1970)	4078	Monarthrum obesum	4078	Schedl KE (1970e) Neotropische Scolytoidea, X. 270 Beitrag. Koleopterologische Rundschau 48: 79&ndash;110.	accepted	{"page for start of description":"99"}
4218	Monarthrum obscuriceps	Animalia	Arthropoda	Insecta	Coleoptera	Curculionidae	Scolytinae	Corthylini	Corthylina	Monarthrum	obscuriceps		Wood, 2007	4218	Monarthrum obscuriceps	4218	Wood SL (2007) Bark and ambrosia beetles of South America (Coleoptera: Scolytidae). Monte L. Bean Science Museum, Provo, Utah 900 pp.	accepted	{"page for start of description":"757"}
4219	Monarthrum obscurum	Animalia	Arthropoda	Insecta	Coleoptera	Curculionidae	Scolytinae	Corthylini	Corthylina	Monarthrum	obscurum		Wood, 2007	4219	Monarthrum obscurum	4219	Wood SL (2007) Bark and ambrosia beetles of South America (Coleoptera: Scolytidae). Monte L. Bean Science Museum, Provo, Utah 900 pp.	accepted	{"page for start of description":"757"}
4079	Monarthrum obtusum	Animalia	Arthropoda	Insecta	Coleoptera	Curculionidae	Scolytinae	Corthylini	Corthylina	Monarthrum	obtusum		(Eggers, 1935)	4079	Monarthrum obtusum	4079	Eggers H (1935d) Borkenkäfer aus Südamerika (Ipidae, Col.), VIII. Vergessene und neue Gattungen (I. Teil). Revista de Entomologia, Rio de Janeiro 5(3): 329&ndash;334.	accepted	{"page for start of description":"334"}
14522	Monarthrum omissum	Animalia	Arthropoda	Insecta	Coleoptera	Curculionidae	Scolytinae	Corthylini	Corthylina	Monarthrum	omissum		Schedl, 1952	5319	Monarthrum praeustum	14522	Schedl KE (1952e) Neotropische Scolytoidea, III. 110 Beitrag. Dusenia 3(5): 343&ndash;366.	synonym	{"page for start of description":"347","name is a replacement name":true}
4083	Monarthrum parvum	Animalia	Arthropoda	Insecta	Coleoptera	Curculionidae	Scolytinae	Corthylini	Corthylina	Monarthrum	parvum		(Eggers, 1933)	4083	Monarthrum parvum	4083	Eggers H (1933f) Borkenkäfer (Ipidae, Col.) aus Südamerika, VI. Material des Muséum Paris aus Franz. Guayana und Venezuela. Travaux du Laboratoire d'Entomologie du Muséum National d'Histoire Naturelle 1(77): 1&ndash;37.	accepted	{"page for start of description":"22"}
4084	Monarthrum penicillatum	Animalia	Arthropoda	Insecta	Coleoptera	Curculionidae	Scolytinae	Corthylini	Corthylina	Monarthrum	penicillatum		(Eichhoff, 1878)	4084	Monarthrum penicillatum	4084	Eichhoff WJ (1878b) Ratio, descriptio, emendatio eorum Tomicinorum qui sunt in Dr. Medin. Chapuisi et autoris ipsius collectionilbus et quos praeterea recognovit. Mémoires de la Société Royale des Sciences de Liège 8(2): 1&ndash;531.	accepted	{"page for start of description":"457"}
4085	Monarthrum peruanum	Animalia	Arthropoda	Insecta	Coleoptera	Curculionidae	Scolytinae	Corthylini	Corthylina	Monarthrum	peruanum		(Schedl, 1950)	4085	Monarthrum peruanum	4085	Schedl KE (1950c) Neotropical Scolytoidea, II. 107 Contribution. Dusenia 1(3): 145&ndash;180.	accepted	{"page for start of description":"168"}
4615	Monarthrum peruanum	Animalia	Arthropoda	Insecta	Coleoptera	Curculionidae	Scolytinae	Corthylini	Corthylina	Monarthrum	peruanum		Schedl, 1978	4086	Monarthrum peruvianum	4615	Schedl KE (1978a) Neotropische Scolytoidea, XIV (Coleoptera). 335 Beitrag. Entomologische Abhandlungen, Staatliches Museum für Tierkunde in Dresden 41(8): 291&ndash;309.	synonym	{"page for start of description":"306"}
4086	Monarthrum peruvianum	Animalia	Arthropoda	Insecta	Coleoptera	Curculionidae	Scolytinae	Corthylini	Corthylina	Monarthrum	peruvianum		Wood, 1981	4086	Monarthrum peruvianum	4086	Wood SL (1981) Nomenclatorial changes and new species in Platypodidae and Scolytidae (Coleoptera). The Great Basin Naturalist 41(1): 121&ndash;128.	accepted	{"page for start of description":"122","name is a replacement name":true}
4087	Monarthrum plaumanni	Animalia	Arthropoda	Insecta	Coleoptera	Curculionidae	Scolytinae	Corthylini	Corthylina	Monarthrum	plaumanni		(Schedl, 1937)	4087	Monarthrum plaumanni	4087	Schedl KE (1937a) Scolytidae und Platypodidae (Coleoptera). 44 Beitrag. Arbeiten über Morphologische und Taxonomische Entomologie aus Berlin-Dahlem 4(1): 66&ndash;70.	accepted	{"page for start of description":"68"}
4088	Monarthrum posticum	Animalia	Arthropoda	Insecta	Coleoptera	Curculionidae	Scolytinae	Corthylini	Corthylina	Monarthrum	posticum		Wood, 1974	4088	Monarthrum posticum	4088	Wood SL (1974b) New species of American Corthylini (Coleoptera: Scolytidae). The Great Basin Naturalist 34(2): 135&ndash;150.	accepted	{"page for start of description":"146"}
4089	Monarthrum praeruptum	Animalia	Arthropoda	Insecta	Coleoptera	Curculionidae	Scolytinae	Corthylini	Corthylina	Monarthrum	praeruptum		(Blandford, 1904)	4089	Monarthrum praeruptum	4089	Blandford WFH (1904) Scolytidae. In: . Biologia CentraliAmericana. Insecta. Coleoptera Vol. 4, Part 6. R. H. Porter, London, 225&ndash;280.	accepted	{"page for start of description":"273"}
5319	Monarthrum praeustum	Animalia	Arthropoda	Insecta	Coleoptera	Curculionidae	Scolytinae	Corthylini	Corthylina	Monarthrum	praeustum		(Eggers, 1941)	5319	Monarthrum praeustum	5319	Eggers H (1941a) Borkenkäfer aus Südamerika (Col. Ipid.) IX. Insel Guadeloupe. Arbeiten über Morphologische und Taxonomische Entomologie aus Berlin-Dahlem 8: 99&ndash;109.	accepted	{"page for start of description":"100"}
13351	Monarthrum preclarum	Animalia	Arthropoda	Insecta	Coleoptera	Curculionidae	Scolytinae	Corthylini	Corthylina	Monarthrum	preclarum		Wood, 1968	4083	Monarthrum parvum	13351	Wood SL (1968a) New records and species of neotropical bark beetles (Scolytidae: Coleoptera), Part III. The Great Basin Naturalist 28(1): 1&ndash;15.	synonym	{"page for start of description":"6"}
4091	Monarthrum proprium	Animalia	Arthropoda	Insecta	Coleoptera	Curculionidae	Scolytinae	Corthylini	Corthylina	Monarthrum	proprium		Wood, 1974	4091	Monarthrum proprium	4091	Wood SL (1974b) New species of American Corthylini (Coleoptera: Scolytidae). The Great Basin Naturalist 34(2): 135&ndash;150.	accepted	{"page for start of description":"136"}
4092	Monarthrum proximum	Animalia	Arthropoda	Insecta	Coleoptera	Curculionidae	Scolytinae	Corthylini	Corthylina	Monarthrum	proximum		Wood, 1974	4092	Monarthrum proximum	4092	Wood SL (1974b) New species of American Corthylini (Coleoptera: Scolytidae). The Great Basin Naturalist 34(2): 135&ndash;150.	accepted	{"page for start of description":"147"}
4208	Monarthrum pseudoparvum	Animalia	Arthropoda	Insecta	Coleoptera	Curculionidae	Scolytinae	Corthylini	Corthylina	Monarthrum	pseudoparvum		Wood, 2007	4208	Monarthrum pseudoparvum	4208	Wood SL (2007) Bark and ambrosia beetles of South America (Coleoptera: Scolytidae). Monte L. Bean Science Museum, Provo, Utah 900 pp.	accepted	{"page for start of description":"744"}
4093	Monarthrum pseudoscutellare	Animalia	Arthropoda	Insecta	Coleoptera	Curculionidae	Scolytinae	Corthylini	Corthylina	Monarthrum	pseudoscutellare		(Schedl, 1935)	4093	Monarthrum pseudoscutellare	4093	Schedl KE (1935f) New Scolytidae and Platypodidae from Central and South America. Revista de Entomologia, São Paulo 5: 342&ndash;359.	accepted	{"page for start of description":"349"}
4094	Monarthrum pumilio	Animalia	Arthropoda	Insecta	Coleoptera	Curculionidae	Scolytinae	Corthylini	Corthylina	Monarthrum	pumilio		(Eichhoff, 1878)	4094	Monarthrum pumilio	4094	Eichhoff WJ (1878b) Ratio, descriptio, emendatio eorum Tomicinorum qui sunt in Dr. Medin. Chapuisi et autoris ipsius collectionilbus et quos praeterea recognovit. Mémoires de la Société Royale des Sciences de Liège 8(2): 1&ndash;531.	accepted	{"page for start of description":"445"}
4095	Monarthrum punctifrons	Animalia	Arthropoda	Insecta	Coleoptera	Curculionidae	Scolytinae	Corthylini	Corthylina	Monarthrum	punctifrons		(Blandford, 1904)	4095	Monarthrum punctifrons	4095	Blandford WFH (1904) Scolytidae. In: . Biologia CentraliAmericana. Insecta. Coleoptera Vol. 4, Part 6. R. H. Porter, London, 225&ndash;280.	accepted	{"page for start of description":"278"}
4096	Monarthrum quadridens	Animalia	Arthropoda	Insecta	Coleoptera	Curculionidae	Scolytinae	Corthylini	Corthylina	Monarthrum	quadridens		(Eichhoff, 1869)	4096	Monarthrum quadridens	4096	Eichhoff WJ (1869) Neue Borkenkäfer. Berliner Entomologische Zeitschrift 12(3-4): 273&ndash;282.	accepted	{"page for start of description":"277"}
4101	Monarthrum quercicolens	Animalia	Arthropoda	Insecta	Coleoptera	Curculionidae	Scolytinae	Corthylini	Corthylina	Monarthrum	quercicolens		Wood, 1967	4101	Monarthrum quercicolens	4101	Wood SL (1967a) New species of bark beetles, (Coleoptera: Scolytidae), mostly Mexican, Part VII. The Great Basin Naturalist 27(1): 36&ndash;57.	accepted	{"page for start of description":"49"}
4102	Monarthrum quercivorum	Animalia	Arthropoda	Insecta	Coleoptera	Curculionidae	Scolytinae	Corthylini	Corthylina	Monarthrum	quercivorum		Schedl, 1977	4102	Monarthrum quercivorum	4102	Schedl KE (1977d) Scolytoidea aus El Salvador. 327 Beitrag zur Morphologie und Taxonomie der Scolytoidea. Zeitschrift der Arbeitsgemeinschaft Österreichischer Entomologen 29(1-2): 41&ndash;48.	accepted	{"page for start of description":"46"}
5320	Monarthrum quercum	Animalia	Arthropoda	Insecta	Coleoptera	Curculionidae	Scolytinae	Corthylini	Corthylina	Monarthrum	quercum		(Wood, 1967)	5320	Monarthrum quercum	5320	Wood SL (1967a) New species of bark beetles, (Coleoptera: Scolytidae), mostly Mexican, Part VII. The Great Basin Naturalist 27(1): 36&ndash;57.	accepted	{"page for start of description":"53"}
4104	Monarthrum querneum	Animalia	Arthropoda	Insecta	Coleoptera	Curculionidae	Scolytinae	Corthylini	Corthylina	Monarthrum	querneum		Wood, 1967	4104	Monarthrum querneum	4104	Wood SL (1967a) New species of bark beetles, (Coleoptera: Scolytidae), mostly Mexican, Part VII. The Great Basin Naturalist 27(1): 36&ndash;57.	accepted	{"page for start of description":"50"}
4105	Monarthrum robustum	Animalia	Arthropoda	Insecta	Coleoptera	Curculionidae	Scolytinae	Corthylini	Corthylina	Monarthrum	robustum		(Schedl, 1966)	4105	Monarthrum robustum	4105	Schedl KE (1966d) Neotropische Scolytoidea, VIII. 238 Beitrag zur Morphologie und Systematik der Scolytoidea. Entomologische Arbeiten aus dem Museum Georg Frey 17: 74&ndash;128.	accepted	{"page for start of description":"123"}
4106	Monarthrum scrobiceps	Animalia	Arthropoda	Insecta	Coleoptera	Curculionidae	Scolytinae	Corthylini	Corthylina	Monarthrum	scrobiceps		(Eichhoff, 1878)	4106	Monarthrum scrobiceps	4106	Eichhoff WJ (1878b) Ratio, descriptio, emendatio eorum Tomicinorum qui sunt in Dr. Medin. Chapuisi et autoris ipsius collectionilbus et quos praeterea recognovit. Mémoires de la Société Royale des Sciences de Liège 8(2): 1&ndash;531.	accepted	{"page for start of description":"458"}
4111	Monarthrum scutellare	Animalia	Arthropoda	Insecta	Coleoptera	Curculionidae	Scolytinae	Corthylini	Corthylina	Monarthrum	scutellare		(LeConte, 1857)	4111	Monarthrum scutellare	4111	LeConte JL (1857) Report upon insects collected on the survey. Reports of explorations and surveys for railroad route from the Mississippi River to the Pacific Ocean 12(3): 1&ndash;72.	accepted	{"page for start of description":"59"}
4112	Monarthrum semipallens	Animalia	Arthropoda	Insecta	Coleoptera	Curculionidae	Scolytinae	Corthylini	Corthylina	Monarthrum	semipallens		(Schedl, 1954)	4112	Monarthrum semipallens	4112	Schedl KE (1954b) Neotropische Scolytoidea, VI. 142 Beitrag. Dusenia 5(1): 21&ndash;48.	accepted	{"page for start of description":"41"}
4230	Monarthrum semitruncatum	Animalia	Arthropoda	Insecta	Coleoptera	Curculionidae	Scolytinae	Corthylini	Corthylina	Monarthrum	semitruncatum		Wood, 2007	4230	Monarthrum semitruncatum	4230	Wood SL (2007) Bark and ambrosia beetles of South America (Coleoptera: Scolytidae). Monte L. Bean Science Museum, Provo, Utah 900 pp.	accepted	{"page for start of description":"763"}
4212	Monarthrum septulosum	Animalia	Arthropoda	Insecta	Coleoptera	Curculionidae	Scolytinae	Corthylini	Corthylina	Monarthrum	septulosum		Wood, 2007	4212	Monarthrum septulosum	4212	Wood SL (2007) Bark and ambrosia beetles of South America (Coleoptera: Scolytidae). Monte L. Bean Science Museum, Provo, Utah 900 pp.	accepted	{"page for start of description":"750"}
13216	Monarthrum sexdentatum	Animalia	Arthropoda	Insecta	Coleoptera	Curculionidae	Scolytinae	Corthylini	Corthylina	Monarthrum	sexdentatum		Eggers, 1935	3990	Monarthrum bicolor	13216	Eggers H (1935b) Borkenkäfer aus Südamerika (Ipidae, Col.), VII. Vergessene und neue Gattungen (I. Teil). Revista de Entomologia, Rio de Janeiro 5(1): 75&ndash;87.	synonym	{"page for start of description":"83"}
5321	Monarthrum sexdenticulum	Animalia	Arthropoda	Insecta	Coleoptera	Curculionidae	Scolytinae	Corthylini	Corthylina	Monarthrum	sexdenticulum		Wood, 1989	200096	Amphicranus sexdentatus	5321	Wood SL (1989) Nomenclatural changes and new species of Scolytidae (Coleoptera), part IV. The Great Basin Naturalist 49: 167&ndash;185.	synonym	{"page for start of description":"178","name is a replacement name":true}
4220	Monarthrum subcarinatum	Animalia	Arthropoda	Insecta	Coleoptera	Curculionidae	Scolytinae	Corthylini	Corthylina	Monarthrum	subcarinatum		Wood, 2007	4220	Monarthrum subcarinatum	4220	Wood SL (2007) Bark and ambrosia beetles of South America (Coleoptera: Scolytidae). Monte L. Bean Science Museum, Provo, Utah 900 pp.	accepted	{"page for start of description":"758"}
4115	Monarthrum subductum	Animalia	Arthropoda	Insecta	Coleoptera	Curculionidae	Scolytinae	Corthylini	Corthylina	Monarthrum	subductum		(Schedl, 1978)	4115	Monarthrum subductum	4115	Schedl KE (1978a) Neotropische Scolytoidea, XIV (Coleoptera). 335 Beitrag. Entomologische Abhandlungen, Staatliches Museum für Tierkunde in Dresden 41(8): 291&ndash;309.	accepted	{"page for start of description":"303"}
4116	Monarthrum subgranulatum	Animalia	Arthropoda	Insecta	Coleoptera	Curculionidae	Scolytinae	Corthylini	Corthylina	Monarthrum	subgranulatum		Wood, 1974	4116	Monarthrum subgranulatum	4116	Wood SL (1974b) New species of American Corthylini (Coleoptera: Scolytidae). The Great Basin Naturalist 34(2): 135&ndash;150.	accepted	{"page for start of description":"144"}
4210	Monarthrum subimpressum	Animalia	Arthropoda	Insecta	Coleoptera	Curculionidae	Scolytinae	Corthylini	Corthylina	Monarthrum	subimpressum		Wood, 2007	4210	Monarthrum subimpressum	4210	Wood SL (2007) Bark and ambrosia beetles of South America (Coleoptera: Scolytidae). Monte L. Bean Science Museum, Provo, Utah 900 pp.	accepted	{"page for start of description":"748"}
4119	Monarthrum sulcatum	Animalia	Arthropoda	Insecta	Coleoptera	Curculionidae	Scolytinae	Corthylini	Corthylina	Monarthrum	sulcatum		(Blandford, 1905)	4119	Monarthrum sulcatum	4119	Blandford WFH (1905) Fam. Scolytidae. Biologia Centrali-Americana, Coleoptera 4(6): 281&ndash;298.	accepted	{"page for start of description":"284"}
4120	Monarthrum sulcipenne	Animalia	Arthropoda	Insecta	Coleoptera	Curculionidae	Scolytinae	Corthylini	Corthylina	Monarthrum	sulcipenne		(Schedl, 1978)	4120	Monarthrum sulcipenne	4120	Schedl KE (1978a) Neotropische Scolytoidea, XIV (Coleoptera). 335 Beitrag. Entomologische Abhandlungen, Staatliches Museum für Tierkunde in Dresden 41(8): 291&ndash;309.	accepted	{"page for start of description":"304"}
200115	Monarthrum surinamense	Animalia	Arthropoda	Insecta	Coleoptera	Curculionidae	Scolytinae	Corthylini	Corthylina	Monarthrum	surinamense		Wood, 2007	200115	Monarthrum surinamense	200115	Wood SL (2007) Bark and ambrosia beetles of South America (Coleoptera: Scolytidae). Monte L. Bean Science Museum, Provo, Utah 900 pp.	accepted	{"page for start of description":"762","name emended":true,"original spelling":"Monarthrum surinamensis"}
4233	Monarthrum terminalis	Animalia	Arthropoda	Insecta	Coleoptera	Curculionidae	Scolytinae	Corthylini	Corthylina	Monarthrum	terminalis		Wood, 2007	4233	Monarthrum terminalis	4233	Wood SL (2007) Bark and ambrosia beetles of South America (Coleoptera: Scolytidae). Monte L. Bean Science Museum, Provo, Utah 900 pp.	accepted	{"page for start of description":"764"}
4121	Monarthrum terminatum	Animalia	Arthropoda	Insecta	Coleoptera	Curculionidae	Scolytinae	Corthylini	Corthylina	Monarthrum	terminatum		(Blandford, 1904)	4121	Monarthrum terminatum	4121	Blandford WFH (1904) Scolytidae. In: . Biologia CentraliAmericana. Insecta. Coleoptera Vol. 4, Part 6. R. H. Porter, London, 225&ndash;280.	accepted	{"page for start of description":"280"}
4122	Monarthrum tetradontium	Animalia	Arthropoda	Insecta	Coleoptera	Curculionidae	Scolytinae	Corthylini	Corthylina	Monarthrum	tetradontium		Wood, 1974	4122	Monarthrum tetradontium	4122	Wood SL (1974b) New species of American Corthylini (Coleoptera: Scolytidae). The Great Basin Naturalist 34(2): 135&ndash;150.	accepted	{"page for start of description":"137"}
4123	Monarthrum tomicoides	Animalia	Arthropoda	Insecta	Coleoptera	Curculionidae	Scolytinae	Corthylini	Corthylina	Monarthrum	tomicoides		(Blandford, 1904)	4123	Monarthrum tomicoides	4123	Blandford WFH (1904) Scolytidae. In: . Biologia CentraliAmericana. Insecta. Coleoptera Vol. 4, Part 6. R. H. Porter, London, 225&ndash;280.	accepted	{"page for start of description":"273"}
4124	Monarthrum tridentatum	Animalia	Arthropoda	Insecta	Coleoptera	Curculionidae	Scolytinae	Corthylini	Corthylina	Monarthrum	tridentatum		(Schedl, 1971)	4124	Monarthrum tridentatum	4124	Schedl KE (1971f) Scolytidae un Platypodidae aus dem Zoologischen Museum der Universität in Kopenhagen (Insecta, Coleoptera). Steenstrupia 1: 145&ndash;156.	accepted	{"page for start of description":"152"}
4114	Monarthrum tuberculatum	Animalia	Arthropoda	Insecta	Coleoptera	Curculionidae	Scolytinae	Corthylini	Corthylina	Monarthrum	tuberculatum		Wood, 2007	4114	Monarthrum tuberculatum	4114	Wood SL (2007) Bark and ambrosia beetles of South America (Coleoptera: Scolytidae). Monte L. Bean Science Museum, Provo, Utah 900 pp.	accepted	{"page for start of description":"747"}
4125	Monarthrum umbrinum	Animalia	Arthropoda	Insecta	Coleoptera	Curculionidae	Scolytinae	Corthylini	Corthylina	Monarthrum	umbrinum		(Blandford, 1904)	4125	Monarthrum umbrinum	4125	Blandford WFH (1904) Scolytidae. In: . Biologia CentraliAmericana. Insecta. Coleoptera Vol. 4, Part 6. R. H. Porter, London, 225&ndash;280.	accepted	{"page for start of description":"275"}
4126	Monarthrum unifasciatum	Animalia	Arthropoda	Insecta	Coleoptera	Curculionidae	Scolytinae	Corthylini	Corthylina	Monarthrum	unifasciatum		(Schedl, 1970)	4126	Monarthrum unifasciatum	4126	Schedl KE (1970e) Neotropische Scolytoidea, X. 270 Beitrag. Koleopterologische Rundschau 48: 79&ndash;110.	accepted	{"page for start of description":"104"}
4127	Monarthrum validum	Animalia	Arthropoda	Insecta	Coleoptera	Curculionidae	Scolytinae	Corthylini	Corthylina	Monarthrum	validum		(Ferrari, 1867)	4127	Monarthrum validum	4127	Ferrari JA (1867) Die Forst- und Baumzuchtschädlichen Borkenkäfer (Tomicides Lac) aus der Familie der Holzverderber (Scolytides Lac), mit besonderer Berücksichtigung vorzüglich der europäischen Formen, und der Sammlung des k. k. zoologischen Kabinetes in Wien. Carl Gerold’s Sohn, Wien [2] + 96 pp.	accepted	{"page for start of description":"55"}
4131	Monarthrum vittatum	Animalia	Arthropoda	Insecta	Coleoptera	Curculionidae	Scolytinae	Corthylini	Corthylina	Monarthrum	vittatum		(Blandford, 1905)	4131	Monarthrum vittatum	4131	Blandford WFH (1905) Fam. Scolytidae. Biologia Centrali-Americana, Coleoptera 4(6): 281&ndash;298.	accepted	{"page for start of description":"282"}
200039	Monarthrum xalapense	Animalia	Arthropoda	Insecta	Coleoptera	Curculionidae	Scolytinae	Corthylini	Corthylina	Monarthrum	xalapense		Wood, 1987	200039	Monarthrum xalapense	200039	Wood SL (1987) Six new species of Scolytidae (Coleoptera) from Mexico. The Great Basin Naturalist 47(4): 547&ndash;550.	accepted	{"page for start of description":"548","name emended":true,"original spelling":"Monarthrum xalapensis"}
13019	Morizus excisus	Animalia	Arthropoda	Insecta	Coleoptera	Curculionidae	Scolytinae	Corthylini	Corthylina	Morizus	excisus		Ferrari, 1867	3811	Corthylus excisus	13019	Ferrari JA (1867) Die Forst- und Baumzuchtschädlichen Borkenkäfer (Tomicides Lac) aus der Familie der Holzverderber (Scolytides Lac), mit besonderer Berücksichtigung vorzüglich der europäischen Formen, und der Sammlung des k. k. zoologischen Kabinetes in Wien. Carl Gerold’s Sohn, Wien [2] + 96 pp.	synonym (basionym)	{"page for start of description":"71"}
4705	Paracorthylus concisus	Animalia	Arthropoda	Insecta	Coleoptera	Curculionidae	Scolytinae	Corthylini	Corthylina	Paracorthylus	concisus		Wood, 1974	3947	Metacorthylus concisus	4705	Wood SL (1974a) New Species of American Bark Beetles (Coleoptera: Scolytidae). Brigham Young University Science Bulletin 19(1): 1&ndash;67.	synonym (basionym)	{"page for start of description":"67"}
4703	Paracorthylus mutilus	Animalia	Arthropoda	Insecta	Coleoptera	Curculionidae	Scolytinae	Corthylini	Corthylina	Paracorthylus	mutilus		Wood, 1974	3948	Metacorthylus mutilus	4703	Wood SL (1974a) New Species of American Bark Beetles (Coleoptera: Scolytidae). Brigham Young University Science Bulletin 19(1): 1&ndash;67.	synonym (basionym)	{"page for start of description":"66"}
4704	Paracorthylus velutinus	Animalia	Arthropoda	Insecta	Coleoptera	Curculionidae	Scolytinae	Corthylini	Corthylina	Paracorthylus	velutinus		Wood, 1968	3950	Metacorthylus velutinus	4704	Wood SL (1968a) New records and species of neotropical bark beetles (Scolytidae: Coleoptera), Part III. The Great Basin Naturalist 28(1): 1&ndash;15.	synonym (basionym)	{"page for start of description":"7"}
13219	Phthorius edentatus	Animalia	Arthropoda	Insecta	Coleoptera	Curculionidae	Scolytinae	Corthylini	Corthylina	Phthorius	edentatus		Hagedorn, 1905	3990	Monarthrum bicolor	13219	Hagedorn JM (1905a) Enumeratio Scolytidarum e Guyana, Venezuela et Columbia natarum Musei historico-naturalis Parisiorum, descriptionibus specierum novarum. Pars prima. Bulletin du Muséum d'Histoire Naturelle de Paris 10: 545&ndash;550.	synonym	{"page for start of description":"549"}
5028	Piezorhopalus nitidulus	Animalia	Arthropoda	Insecta	Coleoptera	Curculionidae	Scolytinae	Corthylini	Corthylina	Piezorhopalus	nitidulus		Guérin-Méneville, 1838	3739	Amphicranus thoracicus	5028	Guérin-Méneville FE (1838) Sur le nouveau genre Piezorhopale, <i>Piezorhopalus</i>. Revue Zoologique par la Société Cuvierienne 1(6): 107&ndash;108.	synonym	{"page for start of description":"107"}
4640	Prognathotrichus primus	Animalia	Arthropoda	Insecta	Coleoptera	Curculionidae	Scolytinae	Corthylini	Corthylina	Prognathotrichus	primus		Bright, 1972	3916	Gnathotrichus primus	4640	Bright DE (1972d) New species of Scolytidae (Coleoptera) from Mexico, with additional notes III. Tribe Pityophthorini (except <i>Pityophthorus</i> ). The Canadian Entomologist 104(11): 1665&ndash;1679.	synonym (basionym)	{"page for start of description":"1678"}
16116	Pseudocorthylus castaneus	Animalia	Arthropoda	Insecta	Coleoptera	Curculionidae	Scolytinae	Corthylini	Corthylina	Pseudocorthylus	castaneus		Ferrari, 1867	4291	Corthylus castaneus	16116	Ferrari JA (1867) Die Forst- und Baumzuchtschädlichen Borkenkäfer (Tomicides Lac) aus der Familie der Holzverderber (Scolytides Lac), mit besonderer Berücksichtigung vorzüglich der europäischen Formen, und der Sammlung des k. k. zoologischen Kabinetes in Wien. Carl Gerold’s Sohn, Wien [2] + 96 pp.	synonym (basionym)	{"page for start of description":"55"}
5037	Pseudocorthylus glabratus	Animalia	Arthropoda	Insecta	Coleoptera	Curculionidae	Scolytinae	Corthylini	Corthylina	Pseudocorthylus	glabratus		Ferrari, 1867	3962	Microcorthylus glabratus	5037	Ferrari JA (1867) Die Forst- und Baumzuchtschädlichen Borkenkäfer (Tomicides Lac) aus der Familie der Holzverderber (Scolytides Lac), mit besonderer Berücksichtigung vorzüglich der europäischen Formen, und der Sammlung des k. k. zoologischen Kabinetes in Wien. Carl Gerold’s Sohn, Wien [2] + 96 pp.	synonym (basionym)	{"page for start of description":"60"}
16115	Pseudocorthylus letzneri	Animalia	Arthropoda	Insecta	Coleoptera	Curculionidae	Scolytinae	Corthylini	Corthylina	Pseudocorthylus	letzneri		Ferrari, 1867	3820	Corthylus letzneri	16115	Ferrari JA (1867) Die Forst- und Baumzuchtschädlichen Borkenkäfer (Tomicides Lac) aus der Familie der Holzverderber (Scolytides Lac), mit besonderer Berücksichtigung vorzüglich der europäischen Formen, und der Sammlung des k. k. zoologischen Kabinetes in Wien. Carl Gerold’s Sohn, Wien [2] + 96 pp.	synonym (basionym)	{"page for start of description":"59"}
16117	Pseudocorthylus redtenbacheri	Animalia	Arthropoda	Insecta	Coleoptera	Curculionidae	Scolytinae	Corthylini	Corthylina	Pseudocorthylus	redtenbacheri		Ferrari, 1867	3859	Corthylus redtenbacheri	16117	Ferrari JA (1867) Die Forst- und Baumzuchtschädlichen Borkenkäfer (Tomicides Lac) aus der Familie der Holzverderber (Scolytides Lac), mit besonderer Berücksichtigung vorzüglich der europäischen Formen, und der Sammlung des k. k. zoologischen Kabinetes in Wien. Carl Gerold’s Sohn, Wien [2] + 96 pp.	synonym (basionym)	{"page for start of description":"55"}
5030	Pterocyclon adjunctum	Animalia	Arthropoda	Insecta	Coleoptera	Curculionidae	Scolytinae	Corthylini	Corthylina	Pterocyclon	adjunctum		Schedl, 1967	4057	Monarthrum laevigatum	5030	Schedl KE (1967d) Neotropische Scolytoidea, IX. 251 Beitrag. Opuscula Zoologica (München) 99: 1&ndash;19.	synonym	{"page for start of description":"15"}
13320	Pterocyclon amphicranoides	Animalia	Arthropoda	Insecta	Coleoptera	Curculionidae	Scolytinae	Corthylini	Corthylina	Pterocyclon	amphicranoides		Schedl, 1963	3986	Monarthrum amphicranoides	13320	Schedl KE (1963f) Neotropische Scolytoidea, VII. 211 Beitrag. Reichenbachia 1(27): 209&ndash;234.	synonym (basionym)	{"page for start of description":"225"}
5033	Pterocyclon appendicinum	Animalia	Arthropoda	Insecta	Coleoptera	Curculionidae	Scolytinae	Corthylini	Corthylina	Pterocyclon	appendicinum		Schedl, 1967	4077	Monarthrum nudum	5033	Schedl KE (1967d) Neotropische Scolytoidea, IX. 251 Beitrag. Opuscula Zoologica (München) 99: 1&ndash;19.	synonym	{"page for start of description":"14"}
13340	Pterocyclon assequens	Animalia	Arthropoda	Insecta	Coleoptera	Curculionidae	Scolytinae	Corthylini	Corthylina	Pterocyclon	assequens		Schedl, 1978	4051	Monarthrum ingens	13340	Schedl KE (1978a) Neotropische Scolytoidea, XIV (Coleoptera). 335 Beitrag. Entomologische Abhandlungen, Staatliches Museum für Tierkunde in Dresden 41(8): 291&ndash;309.	synonym	{"page for start of description":"302"}
13321	Pterocyclon bicallosum	Animalia	Arthropoda	Insecta	Coleoptera	Curculionidae	Scolytinae	Corthylini	Corthylina	Pterocyclon	bicallosum		Schedl, 1939	3988	Monarthrum bicallosum	13321	Schedl KE (1939d) Scolytidae and Platypodidae (Col.). 63 Beitrag. Mitteilungen der Münchener Entomologischen Gesellschaft 29(4): 564&ndash;585.	synonym (basionym)	{"page for start of description":"577"}
4700	Pterocyclon bidens	Animalia	Arthropoda	Insecta	Coleoptera	Curculionidae	Scolytinae	Corthylini	Corthylina	Pterocyclon	bidens		Blandford, 1904	3992	Monarthrum bidens	4700	Blandford WFH (1904) Scolytidae. In: . Biologia CentraliAmericana. Insecta. Coleoptera Vol. 4, Part 6. R. H. Porter, London, 225&ndash;280.	synonym (basionym)	{"page for start of description":"277"}
4669	Pterocyclon bispinum	Animalia	Arthropoda	Insecta	Coleoptera	Curculionidae	Scolytinae	Corthylini	Corthylina	Pterocyclon	bispinum		Blandford, 1905	3995	Monarthrum bispinum	4669	Blandford WFH (1905) Fam. Scolytidae. Biologia Centrali-Americana, Coleoptera 4(6): 281&ndash;298.	synonym (basionym)	{"page for start of description":"281"}
13323	Pterocyclon brittoni	Animalia	Arthropoda	Insecta	Coleoptera	Curculionidae	Scolytinae	Corthylini	Corthylina	Pterocyclon	brittoni		Schedl, 1970	3997	Monarthrum brittoni	13323	Schedl KE (1970e) Neotropische Scolytoidea, X. 270 Beitrag. Koleopterologische Rundschau 48: 79&ndash;110.	synonym (basionym)	{"page for start of description":"101"}
13324	Pterocyclon brunneum	Animalia	Arthropoda	Insecta	Coleoptera	Curculionidae	Scolytinae	Corthylini	Corthylina	Pterocyclon	brunneum		Eichhoff, 1869	3998	Monarthrum brunneum	13324	Eichhoff WJ (1869) Neue Borkenkäfer. Berliner Entomologische Zeitschrift 12(3-4): 273&ndash;282.	synonym (basionym)	{"page for start of description":"278"}
5837	Pterocyclon callosus	Animalia	Arthropoda	Insecta	Coleoptera	Curculionidae	Scolytinae	Corthylini	Corthylina	Pterocyclon	callosus		Schedl, 1935	3700	Amphicranus callosus	5837	Schedl KE (1935f) New Scolytidae and Platypodidae from Central and South America. Revista de Entomologia, São Paulo 5: 342&ndash;359.	synonym (basionym)	{"page for start of description":"351"}
4678	Pterocyclon consimile	Animalia	Arthropoda	Insecta	Coleoptera	Curculionidae	Scolytinae	Corthylini	Corthylina	Pterocyclon	consimile		Blandford, 1904	4005	Monarthrum consimile	4678	Blandford WFH (1904) Scolytidae. In: . Biologia CentraliAmericana. Insecta. Coleoptera Vol. 4, Part 6. R. H. Porter, London, 225&ndash;280.	synonym (basionym)	{"page for start of description":"275"}
4671	Pterocyclon cordatum	Animalia	Arthropoda	Insecta	Coleoptera	Curculionidae	Scolytinae	Corthylini	Corthylina	Pterocyclon	cordatum		Blandford, 1904	4008	Monarthrum cordatum	4671	Blandford WFH (1904) Scolytidae. In: . Biologia CentraliAmericana. Insecta. Coleoptera Vol. 4, Part 6. R. H. Porter, London, 225&ndash;280.	synonym (basionym)	{"page for start of description":"279"}
4614	Pterocyclon dentatum	Animalia	Arthropoda	Insecta	Coleoptera	Curculionidae	Scolytinae	Corthylini	Corthylina	Pterocyclon	dentatum		Eggers, 1941	4014	Monarthrum denticulatum	4614	Eggers H (1941a) Borkenkäfer aus Südamerika (Col. Ipid.) IX. Insel Guadeloupe. Arbeiten über Morphologische und Taxonomische Entomologie aus Berlin-Dahlem 8: 99&ndash;109.	synonym	{"page for start of description":"101"}
4699	Pterocyclon difficile	Animalia	Arthropoda	Insecta	Coleoptera	Curculionidae	Scolytinae	Corthylini	Corthylina	Pterocyclon	difficile		Blandford, 1904	4017	Monarthrum difficile	4699	Blandford WFH (1904) Scolytidae. In: . Biologia CentraliAmericana. Insecta. Coleoptera Vol. 4, Part 6. R. H. Porter, London, 225&ndash;280.	synonym (basionym)	{"page for start of description":"276"}
13337	Pterocyclon dimidiatum	Animalia	Arthropoda	Insecta	Coleoptera	Curculionidae	Scolytinae	Corthylini	Corthylina	Pterocyclon	dimidiatum		Hagedorn, 1905	4047	Monarthrum hagedorni	13337	Hagedorn JM (1905a) Enumeratio Scolytidarum e Guyana, Venezuela et Columbia natarum Musei historico-naturalis Parisiorum, descriptionibus specierum novarum. Pars prima. Bulletin du Muséum d'Histoire Naturelle de Paris 10: 545&ndash;550.	synonym	{"page for start of description":"550"}
13331	Pterocyclon distans	Animalia	Arthropoda	Insecta	Coleoptera	Curculionidae	Scolytinae	Corthylini	Corthylina	Pterocyclon	distans		Schedl, 1970	4071	Monarthrum minutum	13331	Schedl KE (1970e) Neotropische Scolytoidea, X. 270 Beitrag. Koleopterologische Rundschau 48: 79&ndash;110.	synonym	{"page for start of description":"97"}
13332	Pterocyclon dubiosum	Animalia	Arthropoda	Insecta	Coleoptera	Curculionidae	Scolytinae	Corthylini	Corthylina	Pterocyclon	dubiosum		Schedl, 1976	4020	Monarthrum dubiosum	13332	Schedl KE (1976) Neotropische Scolytoidea, XIII. 323 Beitrag zur Morphologie und Systematik der Scolytoidea. Entomologische Abhandlungen, Staatliches Museum für Tierkunde in Dresden 41(3): 49&ndash;92.	synonym (basionym)	{"page for start of description":"82"}
13358	Pterocyclon dubium	Animalia	Arthropoda	Insecta	Coleoptera	Curculionidae	Scolytinae	Corthylini	Corthylina	Pterocyclon	dubium		Eichhoff, 1869	4096	Monarthrum quadridens	13358	Eichhoff WJ (1869) Neue Borkenkäfer. Berliner Entomologische Zeitschrift 12(3-4): 273&ndash;282.	synonym	{"page for start of description":"277"}
4060	Pterocyclon durum	Animalia	Arthropoda	Insecta	Coleoptera	Curculionidae	Scolytinae	Corthylini	Corthylina	Pterocyclon	durum		Schedl, 1972	4058	Monarthrum laterale	4060	Schedl KE (1972f) Neotropische Scolytoidea, XI. 293 Beitrag zur Morphologie und Systematik der Scolytidae. Koleopterologische Rundschau 50: 37&ndash;86.	synonym	{"page for start of description":"74"}
4680	Pterocyclon egenum	Animalia	Arthropoda	Insecta	Coleoptera	Curculionidae	Scolytinae	Corthylini	Corthylina	Pterocyclon	egenum		Blandford, 1904	4022	Monarthrum egenum	4680	Blandford WFH (1904) Scolytidae. In: . Biologia CentraliAmericana. Insecta. Coleoptera Vol. 4, Part 6. R. H. Porter, London, 225&ndash;280.	synonym (basionym)	{"page for start of description":"280"}
13333	Pterocyclon elegans	Animalia	Arthropoda	Insecta	Coleoptera	Curculionidae	Scolytinae	Corthylini	Corthylina	Pterocyclon	elegans		Eichhoff, 1869	4023	Monarthrum elegans	13333	Eichhoff WJ (1869) Neue Borkenkäfer. Berliner Entomologische Zeitschrift 12(3-4): 273&ndash;282.	synonym (basionym)	{"page for start of description":"277"}
4100	Pterocyclon eumerum	Animalia	Arthropoda	Insecta	Coleoptera	Curculionidae	Scolytinae	Corthylini	Corthylina	Pterocyclon	eumerum		Schedl, 1952	4096	Monarthrum quadridens	4100	Schedl KE (1952a) Fauna Argentinensis V. 96. Contribution to the morphology and taxonomy of the Scolytoidea. Acta Zoologica Lilloana 12: 443&ndash;463.	synonym	{"page for start of description":"459"}
4706	Pterocyclon exile	Animalia	Arthropoda	Insecta	Coleoptera	Curculionidae	Scolytinae	Corthylini	Corthylina	Pterocyclon	exile		Eichhoff, 1878	3971	Microcorthylus parvulus	4706	Eichhoff WJ (1878b) Ratio, descriptio, emendatio eorum Tomicinorum qui sunt in Dr. Medin. Chapuisi et autoris ipsius collectionilbus et quos praeterea recognovit. Mémoires de la Société Royale des Sciences de Liège 8(2): 1&ndash;531.	synonym	{"page for start of description":"451"}
4693	Pterocyclon exornatum	Animalia	Arthropoda	Insecta	Coleoptera	Curculionidae	Scolytinae	Corthylini	Corthylina	Pterocyclon	exornatum		Schedl, 1939	4025	Monarthrum exornatum	4693	Schedl KE (1939d) Scolytidae and Platypodidae (Col.). 63 Beitrag. Mitteilungen der Münchener Entomologischen Gesellschaft 29(4): 564&ndash;585.	synonym (basionym)	{"page for start of description":"575"}
4692	Pterocyclon ferrarii	Animalia	Arthropoda	Insecta	Coleoptera	Curculionidae	Scolytinae	Corthylini	Corthylina	Pterocyclon	ferrarii		Blandford, 1905	4032	Monarthrum ferrarii	4692	Blandford WFH (1905) Fam. Scolytidae. Biologia Centrali-Americana, Coleoptera 4(6): 281&ndash;298.	synonym (basionym)	{"page for start of description":"284"}
4689	Pterocyclon fimbriaticorne	Animalia	Arthropoda	Insecta	Coleoptera	Curculionidae	Scolytinae	Corthylini	Corthylina	Pterocyclon	fimbriaticorne		Blandford, 1905	4033	Monarthrum fimbriaticorne	4689	Blandford WFH (1905) Fam. Scolytidae. Biologia Centrali-Americana, Coleoptera 4(6): 281&ndash;298.	synonym (basionym)	{"page for start of description":"285"}
4683	Pterocyclon flohri	Animalia	Arthropoda	Insecta	Coleoptera	Curculionidae	Scolytinae	Corthylini	Corthylina	Pterocyclon	flohri		Schedl, 1950	4036	Monarthrum flohri	4683	Schedl KE (1950c) Neotropical Scolytoidea, II. 107 Contribution. Dusenia 1(3): 145&ndash;180.	synonym (basionym)	{"page for start of description":"168"}
4073	Pterocyclon gibber	Animalia	Arthropoda	Insecta	Coleoptera	Curculionidae	Scolytinae	Corthylini	Corthylina	Pterocyclon	gibber		Schedl, 1952	4071	Monarthrum minutum	4073	Schedl KE (1952a) Fauna Argentinensis V. 96. Contribution to the morphology and taxonomy of the Scolytoidea. Acta Zoologica Lilloana 12: 443&ndash;463.	synonym	{"page for start of description":"460"}
4045	Pterocyclon glabriculum	Animalia	Arthropoda	Insecta	Coleoptera	Curculionidae	Scolytinae	Corthylini	Corthylina	Pterocyclon	glabriculum		Schedl, 1976	200158	Monarthrum gracilius	4045	Schedl KE (1976) Neotropische Scolytoidea, XIII. 323 Beitrag zur Morphologie und Systematik der Scolytoidea. Entomologische Abhandlungen, Staatliches Museum für Tierkunde in Dresden 41(3): 49&ndash;92.	synonym	{"page for start of description":"82"}
4702	Pterocyclon glabrifrons	Animalia	Arthropoda	Insecta	Coleoptera	Curculionidae	Scolytinae	Corthylini	Corthylina	Pterocyclon	glabrifrons		Blandford, 1904	4038	Monarthrum glabrifrons	4702	Blandford WFH (1904) Scolytidae. In: . Biologia CentraliAmericana. Insecta. Coleoptera Vol. 4, Part 6. R. H. Porter, London, 225&ndash;280.	synonym (basionym)	{"page for start of description":"278"}
4666	Pterocyclon gnarum	Animalia	Arthropoda	Insecta	Coleoptera	Curculionidae	Scolytinae	Corthylini	Corthylina	Pterocyclon	gnarum		Schedl, 1950	4039	Monarthrum gnarum	4666	Schedl KE (1950c) Neotropical Scolytoidea, II. 107 Contribution. Dusenia 1(3): 145&ndash;180.	synonym (basionym)	{"page for start of description":"169"}
4029	Pterocyclon gracile	Animalia	Arthropoda	Insecta	Coleoptera	Curculionidae	Scolytinae	Corthylini	Corthylina	Pterocyclon	gracile		Eichhoff, 1878	4026	Monarthrum fasciatum	4029	Eichhoff WJ (1878b) Ratio, descriptio, emendatio eorum Tomicinorum qui sunt in Dr. Medin. Chapuisi et autoris ipsius collectionilbus et quos praeterea recognovit. Mémoires de la Société Royale des Sciences de Liège 8(2): 1&ndash;531.	synonym	{"page for start of description":"444"}
13334	Pterocyclon gracilentum	Animalia	Arthropoda	Insecta	Coleoptera	Curculionidae	Scolytinae	Corthylini	Corthylina	Pterocyclon	gracilentum		Schedl, 1972	4040	Monarthrum gracilentum	13334	Schedl KE (1972f) Neotropische Scolytoidea, XI. 293 Beitrag zur Morphologie und Systematik der Scolytidae. Koleopterologische Rundschau 50: 37&ndash;86.	synonym (basionym)	{"page for start of description":"75"}
4694	Pterocyclon gracilicornum	Animalia	Arthropoda	Insecta	Coleoptera	Curculionidae	Scolytinae	Corthylini	Corthylina	Pterocyclon	gracilicornum		Schedl, 1939	4025	Monarthrum exornatum	4694	Schedl KE (1939d) Scolytidae and Platypodidae (Col.). 63 Beitrag. Mitteilungen der Münchener Entomologischen Gesellschaft 29(4): 564&ndash;585.	synonym	{"page for start of description":"576"}
13335	Pterocyclon gracilior	Animalia	Arthropoda	Insecta	Coleoptera	Curculionidae	Scolytinae	Corthylini	Corthylina	Pterocyclon	gracilior		Schedl, 1959	200158	Monarthrum gracilius	13335	Schedl KE (1959b) Neue Scolytoidea aus Brasilien. 172 Beitrag zur Morphologie und Systematik der Scolytoidea. Beiträge zur Entomologie 9(5-6): 545&ndash;557. <a target="_blank" href="https://doi.org/10.21248/contrib.entomol.9.5-6.545-557">https://doi.org/10.21248/contrib.entomol.9.5-6.545-557</a>	synonym (basionym)	{"page for start of description":"553"}
13336	Pterocyclon hagedorni	Animalia	Arthropoda	Insecta	Coleoptera	Curculionidae	Scolytinae	Corthylini	Corthylina	Pterocyclon	hagedorni		Schedl, 1939	4047	Monarthrum hagedorni	13336	Schedl KE (1939h) Scolytidae und Platypodidae (Col.). 68 Beitrag zur Morphologie und Systematik. Revista de Entomologia, São Paulo 10(3): 718&ndash;727.	synonym (basionym)	{"page for start of description":"727","name is a replacement name":true}
4674	Pterocyclon hoegei	Animalia	Arthropoda	Insecta	Coleoptera	Curculionidae	Scolytinae	Corthylini	Corthylina	Pterocyclon	hoegei		Blandford, 1904	4048	Monarthrum hoegei	4674	Blandford WFH (1904) Scolytidae. In: . Biologia CentraliAmericana. Insecta. Coleoptera Vol. 4, Part 6. R. H. Porter, London, 225&ndash;280.	synonym (basionym)	{"page for start of description":"274"}
13338	Pterocyclon ingens	Animalia	Arthropoda	Insecta	Coleoptera	Curculionidae	Scolytinae	Corthylini	Corthylina	Pterocyclon	ingens		Eichhoff, 1869	4051	Monarthrum ingens	13338	Eichhoff WJ (1869) Neue Borkenkäfer. Berliner Entomologische Zeitschrift 12(3-4): 273&ndash;282.	synonym (basionym)	{"page for start of description":"278"}
13341	Pterocyclon insolitum	Animalia	Arthropoda	Insecta	Coleoptera	Curculionidae	Scolytinae	Corthylini	Corthylina	Pterocyclon	insolitum		Schedl, 1976	4055	Monarthrum insolitum	13341	Schedl KE (1976) Neotropische Scolytoidea, XIII. 323 Beitrag zur Morphologie und Systematik der Scolytoidea. Entomologische Abhandlungen, Staatliches Museum für Tierkunde in Dresden 41(3): 49&ndash;92.	synonym (basionym)	{"page for start of description":"83"}
6031	Pterocyclon jalapae	Animalia	Arthropoda	Insecta	Coleoptera	Curculionidae	Scolytinae	Corthylini	Corthylina	Pterocyclon	jalapae		Schedl, 1939	4127	Monarthrum validum	6031	Schedl KE (1939d) Scolytidae and Platypodidae (Col.). 63 Beitrag. Mitteilungen der Münchener Entomologischen Gesellschaft 29(4): 564&ndash;585.	synonym	{"page for start of description":"584"}
5029	Pterocyclon laevigatum	Animalia	Arthropoda	Insecta	Coleoptera	Curculionidae	Scolytinae	Corthylini	Corthylina	Pterocyclon	laevigatum		Eichhoff, 1869	4057	Monarthrum laevigatum	5029	Eichhoff WJ (1869) Neue Borkenkäfer. Berliner Entomologische Zeitschrift 12(3-4): 273&ndash;282.	synonym (basionym)	{"page for start of description":"278"}
6028	Pterocyclon laterale	Animalia	Arthropoda	Insecta	Coleoptera	Curculionidae	Scolytinae	Corthylini	Corthylina	Pterocyclon	laterale		Eichhoff, 1869	4058	Monarthrum laterale	6028	Eichhoff WJ (1869) Neue Borkenkäfer. Berliner Entomologische Zeitschrift 12(3-4): 273&ndash;282.	synonym (basionym)	{"page for start of description":"278"}
4068	Pterocyclon longulum	Animalia	Arthropoda	Insecta	Coleoptera	Curculionidae	Scolytinae	Corthylini	Corthylina	Pterocyclon	longulum		Eichhoff, 1869	4066	Monarthrum mali	4068	Eichhoff WJ (1869) Neue Borkenkäfer. Berliner Entomologische Zeitschrift 12(3-4): 273&ndash;282.	synonym	{"page for start of description":"278"}
4676	Pterocyclon luctuosum	Animalia	Arthropoda	Insecta	Coleoptera	Curculionidae	Scolytinae	Corthylini	Corthylina	Pterocyclon	luctuosum		Blandford, 1904	4065	Monarthrum luctuosum	4676	Blandford WFH (1904) Scolytidae. In: . Biologia CentraliAmericana. Insecta. Coleoptera Vol. 4, Part 6. R. H. Porter, London, 225&ndash;280.	synonym (basionym)	{"page for start of description":"276"}
14100	Pterocyclon marcidium	Animalia	Arthropoda	Insecta	Coleoptera	Curculionidae	Scolytinae	Corthylini	Corthylina	Pterocyclon	marcidium		Schedl, 1970	4069	Monarthrum marcidium	14100	Schedl KE (1970e) Neotropische Scolytoidea, X. 270 Beitrag. Koleopterologische Rundschau 48: 79&ndash;110.	synonym (basionym)	{"page for start of description":"98"}
5839	Pterocyclon melanura	Animalia	Arthropoda	Insecta	Coleoptera	Curculionidae	Scolytinae	Corthylini	Corthylina	Pterocyclon	melanura		Blandford, 1904	3715	Amphicranus melanurus	5839	Blandford WFH (1904) Scolytidae. In: . Biologia CentraliAmericana. Insecta. Coleoptera Vol. 4, Part 6. R. H. Porter, London, 225&ndash;280.	synonym (basionym)	{"page for start of description":"272"}
13345	Pterocyclon minutissimum	Animalia	Arthropoda	Insecta	Coleoptera	Curculionidae	Scolytinae	Corthylini	Corthylina	Pterocyclon	minutissimum		Schedl, 1954	4070	Monarthrum minutissimum	13345	Schedl KE (1954b) Neotropische Scolytoidea, VI. 142 Beitrag. Dusenia 5(1): 21&ndash;48.	synonym (basionym)	{"page for start of description":"40"}
4871	Pterocyclon minutum	Animalia	Arthropoda	Insecta	Coleoptera	Curculionidae	Scolytinae	Corthylini	Corthylina	Pterocyclon	minutum		Schedl, 1939	4071	Monarthrum minutum	4871	Schedl KE (1939d) Scolytidae and Platypodidae (Col.). 63 Beitrag. Mitteilungen der Münchener Entomologischen Gesellschaft 29(4): 564&ndash;585.	synonym (basionym)	{"page for start of description":"577"}
13329	Pterocyclon moritzi	Animalia	Arthropoda	Insecta	Coleoptera	Curculionidae	Scolytinae	Corthylini	Corthylina	Pterocyclon	moritzi		Schedl, 1939	4018	Monarthrum dimidiatum	13329	Schedl KE (1939h) Scolytidae und Platypodidae (Col.). 68 Beitrag zur Morphologie und Systematik. Revista de Entomologia, São Paulo 10(3): 718&ndash;727.	synonym	{"page for start of description":"727"}
4672	Pterocyclon nevermanni	Animalia	Arthropoda	Insecta	Coleoptera	Curculionidae	Scolytinae	Corthylini	Corthylina	Pterocyclon	nevermanni		Schedl, 1935	4075	Monarthrum nevermanni	4672	Schedl KE (1935f) New Scolytidae and Platypodidae from Central and South America. Revista de Entomologia, São Paulo 5: 342&ndash;359.	synonym (basionym)	{"page for start of description":"348"}
5032	Pterocyclon nudum	Animalia	Arthropoda	Insecta	Coleoptera	Curculionidae	Scolytinae	Corthylini	Corthylina	Pterocyclon	nudum		Schedl, 1939	4077	Monarthrum nudum	5032	Schedl KE (1939d) Scolytidae and Platypodidae (Col.). 63 Beitrag. Mitteilungen der Münchener Entomologischen Gesellschaft 29(4): 564&ndash;585.	synonym (basionym)	{"page for start of description":"574"}
13348	Pterocyclon obesum	Animalia	Arthropoda	Insecta	Coleoptera	Curculionidae	Scolytinae	Corthylini	Corthylina	Pterocyclon	obesum		Schedl, 1970	4078	Monarthrum obesum	13348	Schedl KE (1970e) Neotropische Scolytoidea, X. 270 Beitrag. Koleopterologische Rundschau 48: 79&ndash;110.	synonym (basionym)	{"page for start of description":"99"}
5861	Pterocyclon obliquecaudatum	Animalia	Arthropoda	Insecta	Coleoptera	Curculionidae	Scolytinae	Corthylini	Corthylina	Pterocyclon	obliquecaudatum		Schedl, 1935	4111	Monarthrum scutellare	5861	Schedl KE (1935f) New Scolytidae and Platypodidae from Central and South America. Revista de Entomologia, São Paulo 5: 342&ndash;359.	synonym	{"page for start of description":"351"}
4035	Pterocyclon obliquum	Animalia	Arthropoda	Insecta	Coleoptera	Curculionidae	Scolytinae	Corthylini	Corthylina	Pterocyclon	obliquum		Schedl, 1970	4033	Monarthrum fimbriaticorne	4035	Schedl KE (1970e) Neotropische Scolytoidea, X. 270 Beitrag. Koleopterologische Rundschau 48: 79&ndash;110.	synonym	{"page for start of description":"99"}
13343	Pterocyclon omissum	Animalia	Arthropoda	Insecta	Coleoptera	Curculionidae	Scolytinae	Corthylini	Corthylina	Pterocyclon	omissum		Schedl, 1952	5319	Monarthrum praeustum	13343	Schedl KE (1952e) Neotropische Scolytoidea, III. 110 Beitrag. Dusenia 3(5): 343&ndash;366.	synonym	{"page for start of description":"347","name is a replacement name":true}
5840	Pterocyclon opacifrons	Animalia	Arthropoda	Insecta	Coleoptera	Curculionidae	Scolytinae	Corthylini	Corthylina	Pterocyclon	opacifrons		Schedl, 1935	3715	Amphicranus melanurus	5840	Schedl KE (1935f) New Scolytidae and Platypodidae from Central and South America. Revista de Entomologia, São Paulo 5: 342&ndash;359.	synonym	{"page for start of description":"350"}
4082	Pterocyclon opacifrons	Animalia	Arthropoda	Insecta	Coleoptera	Curculionidae	Scolytinae	Corthylini	Corthylina	Pterocyclon	opacifrons		Schedl, 1950	5319	Monarthrum praeustum	4082	Schedl KE (1950c) Neotropical Scolytoidea, II. 107 Contribution. Dusenia 1(3): 145&ndash;180.	synonym	{"page for start of description":"167"}
13352	Pterocyclon penicillatum	Animalia	Arthropoda	Insecta	Coleoptera	Curculionidae	Scolytinae	Corthylini	Corthylina	Pterocyclon	penicillatum		Eichhoff, 1878	4084	Monarthrum penicillatum	13352	Eichhoff WJ (1878b) Ratio, descriptio, emendatio eorum Tomicinorum qui sunt in Dr. Medin. Chapuisi et autoris ipsius collectionilbus et quos praeterea recognovit. Mémoires de la Société Royale des Sciences de Liège 8(2): 1&ndash;531.	synonym (basionym)	{"page for start of description":"457"}
4044	Pterocyclon pennatum	Animalia	Arthropoda	Insecta	Coleoptera	Curculionidae	Scolytinae	Corthylini	Corthylina	Pterocyclon	pennatum		Schedl, 1963	200158	Monarthrum gracilius	4044	Schedl KE (1963c) Fauna Mexicana, II (Coleoptera). 216 Beitrag zur Morphologie un Systematik der Scolytoidea. Entomologische Arbeiten aus dem Museum Georg Frey 14: 156&ndash;167.	synonym	{"page for start of description":"167"}
13353	Pterocyclon peruanum	Animalia	Arthropoda	Insecta	Coleoptera	Curculionidae	Scolytinae	Corthylini	Corthylina	Pterocyclon	peruanum		Schedl, 1950	4085	Monarthrum peruanum	13353	Schedl KE (1950c) Neotropical Scolytoidea, II. 107 Contribution. Dusenia 1(3): 145&ndash;180.	synonym (basionym)	{"page for start of description":"168"}
13354	Pterocyclon plaumanni	Animalia	Arthropoda	Insecta	Coleoptera	Curculionidae	Scolytinae	Corthylini	Corthylina	Pterocyclon	plaumanni		Schedl, 1937	4087	Monarthrum plaumanni	13354	Schedl KE (1937a) Scolytidae und Platypodidae (Coleoptera). 44 Beitrag. Arbeiten über Morphologische und Taxonomische Entomologie aus Berlin-Dahlem 4(1): 66&ndash;70.	synonym (basionym)	{"page for start of description":"68"}
13355	Pterocyclon praeruptum	Animalia	Arthropoda	Insecta	Coleoptera	Curculionidae	Scolytinae	Corthylini	Corthylina	Pterocyclon	praeruptum		Blandford, 1904	4089	Monarthrum praeruptum	13355	Blandford WFH (1904) Scolytidae. In: . Biologia CentraliAmericana. Insecta. Coleoptera Vol. 4, Part 6. R. H. Porter, London, 225&ndash;280.	synonym (basionym)	{"page for start of description":"273"}
4090	Pterocyclon praeustum	Animalia	Arthropoda	Insecta	Coleoptera	Curculionidae	Scolytinae	Corthylini	Corthylina	Pterocyclon	praeustum		Eggers, 1941	5319	Monarthrum praeustum	4090	Eggers H (1941a) Borkenkäfer aus Südamerika (Col. Ipid.) IX. Insel Guadeloupe. Arbeiten über Morphologische und Taxonomische Entomologie aus Berlin-Dahlem 8: 99&ndash;109.	synonym (basionym)	{"page for start of description":"100"}
4697	Pterocyclon pseudoscutellare	Animalia	Arthropoda	Insecta	Coleoptera	Curculionidae	Scolytinae	Corthylini	Corthylina	Pterocyclon	pseudoscutellare		Schedl, 1935	4093	Monarthrum pseudoscutellare	4697	Schedl KE (1935f) New Scolytidae and Platypodidae from Central and South America. Revista de Entomologia, São Paulo 5: 342&ndash;359.	synonym (basionym)	{"page for start of description":"349"}
4679	Pterocyclon pseudosulcatum	Animalia	Arthropoda	Insecta	Coleoptera	Curculionidae	Scolytinae	Corthylini	Corthylina	Pterocyclon	pseudosulcatum		Schedl, 1935	4005	Monarthrum consimile	4679	Schedl KE (1935f) New Scolytidae and Platypodidae from Central and South America. Revista de Entomologia, São Paulo 5: 342&ndash;359.	synonym	{"page for start of description":"348"}
13356	Pterocyclon pumilio	Animalia	Arthropoda	Insecta	Coleoptera	Curculionidae	Scolytinae	Corthylini	Corthylina	Pterocyclon	pumilio		Eichhoff, 1878	4094	Monarthrum pumilio	13356	Eichhoff WJ (1878b) Ratio, descriptio, emendatio eorum Tomicinorum qui sunt in Dr. Medin. Chapuisi et autoris ipsius collectionilbus et quos praeterea recognovit. Mémoires de la Société Royale des Sciences de Liège 8(2): 1&ndash;531.	synonym (basionym)	{"page for start of description":"445"}
4696	Pterocyclon punctifrons	Animalia	Arthropoda	Insecta	Coleoptera	Curculionidae	Scolytinae	Corthylini	Corthylina	Pterocyclon	punctifrons		Blandford, 1904	4095	Monarthrum punctifrons	4696	Blandford WFH (1904) Scolytidae. In: . Biologia CentraliAmericana. Insecta. Coleoptera Vol. 4, Part 6. R. H. Porter, London, 225&ndash;280.	synonym (basionym)	{"page for start of description":"278"}
13357	Pterocyclon quadridens	Animalia	Arthropoda	Insecta	Coleoptera	Curculionidae	Scolytinae	Corthylini	Corthylina	Pterocyclon	quadridens		Eichhoff, 1869	4096	Monarthrum quadridens	13357	Eichhoff WJ (1869) Neue Borkenkäfer. Berliner Entomologische Zeitschrift 12(3-4): 273&ndash;282.	synonym (basionym)	{"page for start of description":"277"}
4673	Pterocyclon robustum	Animalia	Arthropoda	Insecta	Coleoptera	Curculionidae	Scolytinae	Corthylini	Corthylina	Pterocyclon	robustum		Schedl, 1966	4105	Monarthrum robustum	4673	Schedl KE (1966d) Neotropische Scolytoidea, VIII. 238 Beitrag zur Morphologie und Systematik der Scolytoidea. Entomologische Arbeiten aus dem Museum Georg Frey 17: 74&ndash;128.	synonym (basionym)	{"page for start of description":"123"}
13359	Pterocyclon scrobiceps	Animalia	Arthropoda	Insecta	Coleoptera	Curculionidae	Scolytinae	Corthylini	Corthylina	Pterocyclon	scrobiceps		Eichhoff, 1878	4106	Monarthrum scrobiceps	13359	Eichhoff WJ (1878b) Ratio, descriptio, emendatio eorum Tomicinorum qui sunt in Dr. Medin. Chapuisi et autoris ipsius collectionilbus et quos praeterea recognovit. Mémoires de la Société Royale des Sciences de Liège 8(2): 1&ndash;531.	synonym (basionym)	{"page for start of description":"458"}
13360	Pterocyclon semipallens	Animalia	Arthropoda	Insecta	Coleoptera	Curculionidae	Scolytinae	Corthylini	Corthylina	Pterocyclon	semipallens		Schedl, 1954	4112	Monarthrum semipallens	13360	Schedl KE (1954b) Neotropische Scolytoidea, VI. 142 Beitrag. Dusenia 5(1): 21&ndash;48.	synonym (basionym)	{"page for start of description":"41"}
4028	Pterocyclon simile	Animalia	Arthropoda	Insecta	Coleoptera	Curculionidae	Scolytinae	Corthylini	Corthylina	Pterocyclon	simile		Eichhoff, 1869	4026	Monarthrum fasciatum	4028	Eichhoff WJ (1869) Neue Borkenkäfer. Berliner Entomologische Zeitschrift 12(3-4): 273&ndash;282.	synonym	{"page for start of description":"277"}
5843	Pterocyclon stenodermus	Animalia	Arthropoda	Insecta	Coleoptera	Curculionidae	Scolytinae	Corthylini	Corthylina	Pterocyclon	stenodermus		Schedl, 1963	3735	Amphicranus stenodermus	5843	Schedl KE (1963c) Fauna Mexicana, II (Coleoptera). 216 Beitrag zur Morphologie un Systematik der Scolytoidea. Entomologische Arbeiten aus dem Museum Georg Frey 14: 156&ndash;167.	synonym (basionym)	{"page for start of description":"166"}
13361	Pterocyclon subductum	Animalia	Arthropoda	Insecta	Coleoptera	Curculionidae	Scolytinae	Corthylini	Corthylina	Pterocyclon	subductum		Schedl, 1978	4115	Monarthrum subductum	13361	Schedl KE (1978a) Neotropische Scolytoidea, XIV (Coleoptera). 335 Beitrag. Entomologische Abhandlungen, Staatliches Museum für Tierkunde in Dresden 41(8): 291&ndash;309.	synonym (basionym)	{"page for start of description":"303"}
5035	Pterocyclon subpronum	Animalia	Arthropoda	Insecta	Coleoptera	Curculionidae	Scolytinae	Corthylini	Corthylina	Pterocyclon	subpronum		Schedl, 1976	4117	Metacorthylus subpronum	5035	Schedl KE (1976) Neotropische Scolytoidea, XIII. 323 Beitrag zur Morphologie und Systematik der Scolytoidea. Entomologische Abhandlungen, Staatliches Museum für Tierkunde in Dresden 41(3): 49&ndash;92.	synonym (basionym)	{"page for start of description":"83"}
13317	Pterocyclon subtruncatum	Animalia	Arthropoda	Insecta	Coleoptera	Curculionidae	Scolytinae	Corthylini	Corthylina	Pterocyclon	subtruncatum		Schedl, 1978	5752	Metacorthylus subtruncatus	13317	Schedl KE (1978a) Neotropische Scolytoidea, XIV (Coleoptera). 335 Beitrag. Entomologische Abhandlungen, Staatliches Museum für Tierkunde in Dresden 41(8): 291&ndash;309.	synonym (basionym)	{"page for start of description":"303"}
4691	Pterocyclon sulcatum	Animalia	Arthropoda	Insecta	Coleoptera	Curculionidae	Scolytinae	Corthylini	Corthylina	Pterocyclon	sulcatum		Blandford, 1905	4119	Monarthrum sulcatum	4691	Blandford WFH (1905) Fam. Scolytidae. Biologia Centrali-Americana, Coleoptera 4(6): 281&ndash;298.	synonym (basionym)	{"page for start of description":"284"}
13362	Pterocyclon sulcipenne	Animalia	Arthropoda	Insecta	Coleoptera	Curculionidae	Scolytinae	Corthylini	Corthylina	Pterocyclon	sulcipenne		Schedl, 1978	4120	Monarthrum sulcipenne	13362	Schedl KE (1978a) Neotropische Scolytoidea, XIV (Coleoptera). 335 Beitrag. Entomologische Abhandlungen, Staatliches Museum für Tierkunde in Dresden 41(8): 291&ndash;309.	synonym (basionym)	{"page for start of description":"304"}
4670	Pterocyclon terminatum	Animalia	Arthropoda	Insecta	Coleoptera	Curculionidae	Scolytinae	Corthylini	Corthylina	Pterocyclon	terminatum		Blandford, 1904	4121	Monarthrum terminatum	4670	Blandford WFH (1904) Scolytidae. In: . Biologia CentraliAmericana. Insecta. Coleoptera Vol. 4, Part 6. R. H. Porter, London, 225&ndash;280.	synonym (basionym)	{"page for start of description":"280"}
4668	Pterocyclon tomicoides	Animalia	Arthropoda	Insecta	Coleoptera	Curculionidae	Scolytinae	Corthylini	Corthylina	Pterocyclon	tomicoides		Blandford, 1904	4123	Monarthrum tomicoides	4668	Blandford WFH (1904) Scolytidae. In: . Biologia CentraliAmericana. Insecta. Coleoptera Vol. 4, Part 6. R. H. Porter, London, 225&ndash;280.	synonym (basionym)	{"page for start of description":"273"}
4690	Pterocyclon turbinatum	Animalia	Arthropoda	Insecta	Coleoptera	Curculionidae	Scolytinae	Corthylini	Corthylina	Pterocyclon	turbinatum		Schedl, 1961	4033	Monarthrum fimbriaticorne	4690	Schedl KE (1961h) New species of bark- and timber beetles from the neotropical region. 186 Contribution. The Pan-Pacific Entomologist 37(4): 223&ndash;233.	synonym	{"page for start of description":"230"}
4677	Pterocyclon umbrinum	Animalia	Arthropoda	Insecta	Coleoptera	Curculionidae	Scolytinae	Corthylini	Corthylina	Pterocyclon	umbrinum		Blandford, 1904	4125	Monarthrum umbrinum	4677	Blandford WFH (1904) Scolytidae. In: . Biologia CentraliAmericana. Insecta. Coleoptera Vol. 4, Part 6. R. H. Porter, London, 225&ndash;280.	synonym (basionym)	{"page for start of description":"275"}
4129	Pterocyclon vernaculum	Animalia	Arthropoda	Insecta	Coleoptera	Curculionidae	Scolytinae	Corthylini	Corthylina	Pterocyclon	vernaculum		Schedl, 1952	4071	Monarthrum minutum	4129	Schedl KE (1952a) Fauna Argentinensis V. 96. Contribution to the morphology and taxonomy of the Scolytoidea. Acta Zoologica Lilloana 12: 443&ndash;463.	synonym	{"page for start of description":"460"}
13318	Pterocyclon vicinum	Animalia	Arthropoda	Insecta	Coleoptera	Curculionidae	Scolytinae	Corthylini	Corthylina	Pterocyclon	vicinum		Schedl, 1970	5753	Metacorthylus vicinus	13318	Schedl KE (1970e) Neotropische Scolytoidea, X. 270 Beitrag. Koleopterologische Rundschau 48: 79&ndash;110.	synonym (basionym)	{"page for start of description":"100"}
4701	Pterocyclon vittatum	Animalia	Arthropoda	Insecta	Coleoptera	Curculionidae	Scolytinae	Corthylini	Corthylina	Pterocyclon	vittatum		Blandford, 1905	4131	Monarthrum vittatum	4701	Blandford WFH (1905) Fam. Scolytidae. Biologia Centrali-Americana, Coleoptera 4(6): 281&ndash;298.	synonym (basionym)	{"page for start of description":"282"}
13319	Pterocyclon volvulum	Animalia	Arthropoda	Insecta	Coleoptera	Curculionidae	Scolytinae	Corthylini	Corthylina	Pterocyclon	volvulum		Eichhoff, 1869	5754	Metacorthylus volvulus	13319	Eichhoff WJ (1869) Neue Borkenkäfer. Berliner Entomologische Zeitschrift 12(3-4): 273&ndash;282.	synonym (basionym)	{"page for start of description":"279"}
4163	Pterocyclonoides octodentatus	Animalia	Arthropoda	Insecta	Coleoptera	Curculionidae	Scolytinae	Corthylini	Corthylina	Pterocyclonoides	octodentatus		Schedl, 1970	4161	Tricolus plaumanni	4163	Schedl KE (1970e) Neotropische Scolytoidea, X. 270 Beitrag. Koleopterologische Rundschau 48: 79&ndash;110.	synonym	{"page for start of description":"102"}
13297	Steganocranus dohrni	Animalia	Arthropoda	Insecta	Coleoptera	Curculionidae	Scolytinae	Corthylini	Corthylina	Steganocranus	dohrni		Eichhoff, 1878	3703	Amphicranus dohrni	13297	Eichhoff WJ (1878b) Ratio, descriptio, emendatio eorum Tomicinorum qui sunt in Dr. Medin. Chapuisi et autoris ipsius collectionilbus et quos praeterea recognovit. Mémoires de la Société Royale des Sciences de Liège 8(2): 1&ndash;531.	synonym (basionym)	{"page for start of description":"461"}
13299	Steganocranus galeatus	Animalia	Arthropoda	Insecta	Coleoptera	Curculionidae	Scolytinae	Corthylini	Corthylina	Steganocranus	galeatus		Eggers, 1943	3704	Amphicranus eichhoffi	13299	Eggers H (1943d) Borkenkäfer (Col., Ipidae) aus Südamerika, X. Bolivia. Mitteilungen der Münchener Entomologischen Gesellschaft 33: 344&ndash;389.	synonym	{"page for start of description":"384"}
[truncated: 10,503 more rows]
